# Supplementary material for: ﻿A review of the semipunctata species group within the genus Lilioceris Reitter, 1913 (Coleoptera, Chrysomelidae)
Source: Zookeys. 2024 Mar 20;1195:337–81. doi: 10.3897/zookeys.1195.114392 (PMC10973769; doi:10.3897/zookeys.1195.114392)
Supplement: XML Treatment for Lilioceris consentanea [file zookeys.1195.114392-treatment2.xml]

<!DOCTYPE tp:taxon-treatment
  PUBLIC "-//TaxonX//DTD Taxonomic Treatment Publishing DTD v0 20100105//EN" "tax-treatment-NSO.dtd">
<tp:taxon-treatment xmlns:tp="http://www.plazi.org/taxpub"><tp:treatment-meta><kwd-group><label>Taxon classification</label><kwd>
                <named-content content-type="kingdom">Animalia</named-content>
              </kwd><kwd>
                <named-content content-type="order">Coleoptera</named-content>
              </kwd><kwd>
                <named-content content-type="family">Chrysomelidae</named-content>
              </kwd></kwd-group><mixed-citation publication-type="journal"><person-group><name><surname>Xu</surname><given-names>Yuan</given-names></name><name><surname>Qiao</surname><given-names>Gexia</given-names></name><name><surname>Liang</surname><given-names>Hongbin</given-names></name></person-group><article-title>﻿A review of the <italic><tp:taxon-name><tp:taxon-name-part taxon-name-part-type="genus" reg="Lilioceris"/><tp:taxon-name-part taxon-name-part-type="species" reg="semipunctata">semipunctata</tp:taxon-name-part></tp:taxon-name></italic> species group within the genus <italic><tp:taxon-name><tp:taxon-name-part taxon-name-part-type="genus" reg="Lilioceris">Lilioceris</tp:taxon-name-part></tp:taxon-name></italic> Reitter, 1913 (<tp:taxon-name><tp:taxon-name-part taxon-name-part-type="order">Coleoptera</tp:taxon-name-part></tp:taxon-name>, <tp:taxon-name><tp:taxon-name-part taxon-name-part-type="family">Chrysomelidae</tp:taxon-name-part></tp:taxon-name>)</article-title><source>Zookeys</source><day>20</day><month>03</month><year>2024</year><volume>1195</volume><fpage>337</fpage><lpage>381</lpage><pub-id pub-id-type="doi">10.3897/zookeys.1195.114392</pub-id></mixed-citation></tp:treatment-meta><tp:nomenclature><label>﻿</label><tp:taxon-name>
              <object-id xmlns:xlink="http://www.w3.org/1999/xlink" content-type="arpha" xlink:type="simple">222F7358-276C-5E22-8D94-EECE86F40561</object-id>
              <tp:taxon-name-part taxon-name-part-type="genus" reg="Lilioceris">Lilioceris</tp:taxon-name-part>
              <tp:taxon-name-part taxon-name-part-type="species" reg="consentanea">consentanea</tp:taxon-name-part>
            </tp:taxon-name><tp:taxon-authority>(Lacordaire, 1845)</tp:taxon-authority><xref ref-type="fig" rid="F2">Figs 3–6</xref><xref ref-type="fig" rid="F8">, 27A–D</xref><xref ref-type="fig" rid="F10">, 37A–C</xref><xref ref-type="fig" rid="F12">, 56A–D</xref><xref ref-type="fig" rid="F13">, 58A–C</xref><xref ref-type="fig" rid="F14">, 67</xref><xref ref-type="fig" rid="F16">, 69A, B</xref><tp:nomenclature-citation-list><tp:nomenclature-citation><tp:taxon-name>
                  <tp:taxon-name-part taxon-name-part-type="genus" reg="Crioceris">Crioceris</tp:taxon-name-part>
                  <tp:taxon-name-part taxon-name-part-type="species" reg="consentanea">consentanea</tp:taxon-name-part>
                </tp:taxon-name><comment>Lacordaire, 1845: 561 (Vietnam).</comment></tp:nomenclature-citation><tp:nomenclature-citation><tp:taxon-name>
                  <tp:taxon-name-part taxon-name-part-type="genus" reg="Lilioceris">Lilioceris</tp:taxon-name-part>
                  <tp:taxon-name-part taxon-name-part-type="species" reg="consentanea">consentanea</tp:taxon-name-part>
                </tp:taxon-name><comment>: <xref ref-type="bibr" rid="B13">Kimoto and Gressitt 1979</xref>: 222.</comment></tp:nomenclature-citation><tp:nomenclature-citation><tp:taxon-name>
                  <tp:taxon-name-part taxon-name-part-type="genus" reg="Lilioceris">Lilioceris</tp:taxon-name-part>
                  <tp:taxon-name-part taxon-name-part-type="species" reg="xinglongensis">xinglongensis</tp:taxon-name-part>
                </tp:taxon-name><comment>Long, 1988: 232 (China: Hainan, holotype, male), syn. nov.</comment></tp:nomenclature-citation></tp:nomenclature-citation-list></tp:nomenclature><tp:treatment-sec sec-type="type material" id="SECID0EW2AE"><title>Type material examined.</title><p><bold><italic>Syntype</italic></bold> of <italic><tp:taxon-name><tp:taxon-name-part taxon-name-part-type="genus" reg="Lilioceris">Lilioceris</tp:taxon-name-part><tp:taxon-name-part taxon-name-part-type="species" reg="consentanea">consentanea</tp:taxon-name-part></tp:taxon-name></italic> (<named-content xmlns:xlink="http://www.w3.org/1999/xlink" content-type="dwc:institutional_code" xlink:title="Natural History Museum, London" xlink:href="http://grbio.org/institution/natural-history-museum-london" xlink:type="simple">NHML</named-content>, photo), Type / Coll E. Chev. t / <tp:taxon-name><tp:taxon-name-part taxon-name-part-type="genus" reg="Crioceris">Crioceris</tp:taxon-name-part><tp:taxon-name-part taxon-name-part-type="species" reg="consentanea">consentanea</tp:taxon-name-part></tp:taxon-name> Lac. Cochinchine ex mus Guerini, Type 20 / <tp:taxon-name><tp:taxon-name-part taxon-name-part-type="genus" reg="Crioceris">Crioceris</tp:taxon-name-part><tp:taxon-name-part taxon-name-part-type="species" reg="consentanea">consentanea</tp:taxon-name-part></tp:taxon-name> Lac. Type / BMNH(E)1344910 / 37; <bold><italic>holotype</italic></bold> of <italic><tp:taxon-name><tp:taxon-name-part taxon-name-part-type="genus" reg="Lilioceris">Lilioceris</tp:taxon-name-part><tp:taxon-name-part taxon-name-part-type="species" reg="xinglongensis">xinglongensis</tp:taxon-name-part></tp:taxon-name></italic> (<abbrev xmlns:xlink="http://www.w3.org/1999/xlink" xlink:title="Museum of Biology, Sun Yat–Sen University" id="ABBRID0ES4AE" xlink:type="simple">MBSU</abbrev>), Holotype, <italic><tp:taxon-name><tp:taxon-name-part taxon-name-part-type="genus" reg="Lilioceris">Lilioceris</tp:taxon-name-part><tp:taxon-name-part taxon-name-part-type="species" reg="xinglongensis">xinglongensis</tp:taxon-name-part></tp:taxon-name></italic> Long, ♀, Jianguo Long det. / Hainan, Xinglong, 1980.IX.29–X.3. Shiyang Xia coll. / 603 / En–207209 SYS.</p><fig id="F2" position="float" orientation="portrait"><object-id xmlns:xlink="http://www.w3.org/1999/xlink" content-type="doi" xlink:type="simple">10.3897/zookeys.1195.114392.figures3-6</object-id><object-id xmlns:xlink="http://www.w3.org/1999/xlink" content-type="arpha" xlink:type="simple">EA6E308C-F12C-5A4C-BA7C-9217649D1293</object-id><label>Figures 3–6.</label><caption><p>Habitus of <italic><tp:taxon-name><tp:taxon-name-part taxon-name-part-type="genus" reg="Lilioceris">Lilioceris</tp:taxon-name-part></tp:taxon-name></italic> spp. <bold>3, 4</bold><italic><tp:taxon-name><tp:taxon-name-part taxon-name-part-type="genus" reg="Lilioceris">L.</tp:taxon-name-part><tp:taxon-name-part taxon-name-part-type="species" reg="xinglongensis">xinglongensis</tp:taxon-name-part></tp:taxon-name></italic>, holotype, China (Hainan) <bold>5, 6</bold><italic><tp:taxon-name><tp:taxon-name-part taxon-name-part-type="genus" reg="Lilioceris">L.</tp:taxon-name-part><tp:taxon-name-part taxon-name-part-type="species" reg="consentanea">consentanea</tp:taxon-name-part></tp:taxon-name></italic>, specimen from China (Yunnan). Photographed by Yuan Xu. Scale bars: 5.0 mm.</p></caption><graphic xmlns:xlink="http://www.w3.org/1999/xlink" xlink:href="zookeys-1195-337_article-114392__-g002.jpg" position="float" orientation="portrait" xlink:type="simple" id="oo_1006231.jpg"><uri content-type="original_file" xlink:type="simple">https://binary.pensoft.net/fig/1006231</uri></graphic></fig></tp:treatment-sec><tp:treatment-sec sec-type="material" id="SECID0EP6AE"><title>Other material examined.</title><p>Total 152 specimens. <bold>China</bold>: <bold>Hainan</bold>: 12♀16♂, Xinglong Farm / 1974.IV, host plant: <italic><tp:taxon-name><tp:taxon-name-part taxon-name-part-type="genus" reg="Cycas">Cycas</tp:taxon-name-part><tp:taxon-name-part taxon-name-part-type="species" reg="revoluta">revoluta</tp:taxon-name-part></tp:taxon-name></italic>; 14♀27♂, Diaoluo Shan Forestry Bureau, <named-content xmlns:xlink="http://www.w3.org/1999/xlink" content-type="dwc:verbatimCoordinates" xlink:type="simple"><named-content content-type="geo-json" specific-use="{&#34;type&#34;:&#34;Point&#34;,&#34;coordinates&#34;:[109.930440,18.665900]}" id="NCID0EIAAG" xlink:type="simple">18.66590°N, 109.93044°E</named-content></named-content> / 85 m, 2007.XII.10, Zhu XY and Yang GY coll., Inst. of Zoology, CAS; 1♀, Lingshui, Diaoluo Shan, 920 m, 2007.V.3, Li Xian / IOZ(E)1880967; 1♂, Lingshui, Diaoluo Shan, 920 m, 2007.V.3, Li Xian / IOZ(E)1880965; 1♂, Lingshui, Diaoluo Shan, 920 m, 2007.V.3, Li Xian / IOZ(E)1880968; 1♀, Lingshui, Diaoluo Shan, 920 m, 2007.V.3, Li Xian / IOZ(E)1880969; 1♀, Lingshui, Diaoluo Shan, 920 m, 2007.V.3, Li Xian / IOZ(E)1880970; 1♂, Lingshui, Diaoluo Shan, 920 m, 2007.V.3, Li Xian / IOZ(E)1880971; 1♂, Lingshui, Diaoluo Shan, 920 m, 2007.V.3, Li Xian / IOZ(E)1880972; 1♂, Lingshui, Diaoluo Shan, 920 m, 2007.V.3, Li Xian / IOZ(E)18809732; 1♂, Lingshui, Diaoluo Shan, 920 m, 2007.V.3, Li Xian / IOZ(E)1880974; 1♂, Lingshui, Diaoluo Shan, 920 m, 2007.V.3, Li Xian / IOZ(E)1880975; 1♂, Lingshui, Diaoluo Shan, 920 m, 2007.V.3, Li Xian / IOZ(E)1880976; 1♂, Lingshui, Diaoluo Shan, 920 m, 2007.V.3, Li Xian / IOZ(E)1880977; 1♂, Lingshui, Diaoluo Shan, 920 m, 2007.V.3, Li Xian / IOZ(E)1880978; 1♀, Lingshui, Diaoluo Shan, 920 m, 2007.V.3, Li Xian / IOZ(E)1880979; 1♀, Lingshui, Diaoluo Shan, 920 m, 2007.V.3, Li Xian / IOZ(E)1880980; 1♀, Lingshui, Diaoluo Shan, 920 m, 2007.V.3, Li Xian / IOZ(E)1880981; 1♂, Lingshui, Diaoluo Shan, 920 m, 2007.V.3, Li Xian / IOZ(E)1880982; 1♀, Lingshui, Diaoluo Shan, 920 m, 2007.V.3, Li Xian / IOZ(E)1880983; 1♂, Lingshui, Diaoluo Shan, 920 m, 2007.V.3, Li Xian / IOZ(E)1880984; 1♂, Lingshui, Diaoluo Shan, 920 m, 2007.V.3, Li Xian / IOZ(E)1881004; 2♂, Lingshui, Diaoluo Shan, 921 m, 2007.V.3, Liu Y. and Shi Hongliang coll., Inst. of Zoology, CAS; 2♂, Lingshui, Diaoluo Shan, 921 m, 2007.V.3, Liu Y. and Shi Hongliang coll., Inst. of Zoology, CAS; 2♀, Lingshui, Diaoluo Shan, 921 m, 2007.V.3, Liu Y. and Shi Hongliang coll., Inst. of Zoology, CAS; 15♀26♂, Lingshui, Mt. Xin–an, on vegetation, <named-content xmlns:xlink="http://www.w3.org/1999/xlink" content-type="dwc:verbatimCoordinates" xlink:type="simple"><named-content content-type="geo-json" specific-use="{&#34;type&#34;:&#34;Point&#34;,&#34;coordinates&#34;:[109.868610,18.725100]}" id="NCID0EQAAG" xlink:type="simple">18.72510°N, 109.86861°E</named-content></named-content> / 921 m, 2007.03.25, Day, Shi H.L., Yuan F. coll., Institute of Zoology, Chinese Acad. Sciences; 4♀5♂, Lingshui, Diaoluo Shan, Xin–an, on vegetation, <named-content xmlns:xlink="http://www.w3.org/1999/xlink" content-type="dwc:verbatimCoordinates" xlink:type="simple"><named-content content-type="geo-json" specific-use="{&#34;type&#34;:&#34;Point&#34;,&#34;coordinates&#34;:[109.868610,18.725100]}" id="NCID0EYAAG" xlink:type="simple">18.72510°N, 109.86861°E</named-content></named-content> / 921 m, 2007.III.25, Hongliang Shi and Feng Yuan coll.; 3♀5♂, Lingshui, Diaoluo Shan, <named-content xmlns:xlink="http://www.w3.org/1999/xlink" content-type="dwc:verbatimCoordinates" xlink:type="simple"><named-content content-type="geo-json" specific-use="{&#34;type&#34;:&#34;Point&#34;,&#34;coordinates&#34;:[109.868040,18.724670]}" id="NCID0EABAG" xlink:type="simple">18.72467°N, 109.86804°E</named-content></named-content>, 920 m, Rui Chen and Ye Liu coll.; <bold>Yunnan</bold>: 1♀, Xishuangbanna, Menglun, 600 m / 1994.IV.24, Huanli Xu coll. / <tp:taxon-name><tp:taxon-name-part taxon-name-part-type="genus" reg="Lilioceris">Lilioceris</tp:taxon-name-part><tp:taxon-name-part taxon-name-part-type="species" reg="consentanea">consentanea</tp:taxon-name-part></tp:taxon-name>, det. Liang H.B.; 1♀, Xishuangbanna, Menghun, 750 m / 1958.VI.5, Xuwu Meng coll.; 1♂, Xishuangbanna, Xiaomengyang, 850 m / 1957.X.13, Lingchao Zang coll.; 1♂, Menghai, 1060 m, 1980.V.1 / <tp:taxon-name><tp:taxon-name-part taxon-name-part-type="genus" reg="Lilioceris">Lilioceris</tp:taxon-name-part><tp:taxon-name-part taxon-name-part-type="species" reg="consentanea">consentanea</tp:taxon-name-part></tp:taxon-name>, det. Peiyu Yu; 1♂, Xishuangbanna, Menghai, 1200–1600 m, 1958.VII.25, Fuji Pu coll. / <tp:taxon-name><tp:taxon-name-part taxon-name-part-type="genus" reg="Lilioceris">Lilioceris</tp:taxon-name-part><tp:taxon-name-part taxon-name-part-type="species" reg="consentanea">consentanea</tp:taxon-name-part></tp:taxon-name>, det. Peiyu Yu; 1♂, Xishuangbanna, Xiaomengyang, 850 m / 1957.X.26, Lingchao Zang coll; <bold>Laos</bold>: 1 specimen (<named-content xmlns:xlink="http://www.w3.org/1999/xlink" content-type="dwc:institutional_code" xlink:title="Natural History Museum, London" xlink:href="http://grbio.org/institution/natural-history-museum-london" xlink:type="simple">NHML</named-content>), Luang Prabang. Sept. 1917. R.V. de Salvaza. / <tp:taxon-name><tp:taxon-name-part taxon-name-part-type="genus" reg="Crioceris">Crioceris</tp:taxon-name-part><tp:taxon-name-part taxon-name-part-type="species" reg="consentanea">consentanea</tp:taxon-name-part></tp:taxon-name> Lac. / 1344970, BMNH(E).</p></tp:treatment-sec><tp:treatment-sec sec-type="diagnosis" id="SECID0EVCAG"><title>Diagnosis.</title><p>Anterior angles of pronotum rounded, pronotal disc with two rows of fine punctures. Humeral groove of elytra indistinct, punctures sparse and diminishing posteriorly, absent on apical 1/3. Femora of mid- and hind legs without tooth. Lateral metasternum with a wide strip of pubescence.</p></tp:treatment-sec><tp:treatment-sec sec-type="redescription" id="SECID0E1CAG"><title>Redescription.</title><p><abbrev xmlns:xlink="http://www.w3.org/1999/xlink" xlink:title="Body length" id="ABBRID0EADAG" xlink:type="simple">BL</abbrev> = 8.5–9.2 mm, <abbrev xmlns:xlink="http://www.w3.org/1999/xlink" xlink:title="body width" id="ABBRID0EEDAG" xlink:type="simple">BW</abbrev> = 3.5–4.0 mm. <bold><italic>Body</italic></bold> mostly brownish red, antennae, legs, mesoepisternum, mesoepimeron, and lateral metaepisternum black; in some specimens, ventral surface black.</p><p><bold><italic>Head</italic></bold> (Figs <xref ref-type="fig" rid="F2">3</xref>, <xref ref-type="fig" rid="F2">5</xref>, <xref ref-type="fig" rid="F10">37A</xref>). Vertex flat, with a shallow groove in the middle, sparsely punctate and pubescent laterally; frontoclypeal area triangular, lateral disc with punctures and setae; labrum transverse, with sparse setae; antennae nearly 1/3 length of body, antennomeres 1–4 nearly globular, antennomere 2 shortest, antennomeres 5–10 slightly longer than wide.</p><p><bold><italic>Pronotum</italic></bold> (Figs <xref ref-type="fig" rid="F2">3</xref>, <xref ref-type="fig" rid="F2">5</xref>, <xref ref-type="fig" rid="F10">37B</xref>). Anterior angles distinctly rounded, not protruding, posterior angles slightly protruding; sides strongly constricted in the middle; disc slightly raised; middle of disc with two rows fine punctures. Scutellum triangular and pubescent.</p><p><bold><italic>Elytra</italic></bold> (Figs <xref ref-type="fig" rid="F2">3</xref>, <xref ref-type="fig" rid="F2">5</xref>, <xref ref-type="fig" rid="F8">27B</xref>). Humeri protruding, humeral groove and basal impression indistinct; strial punctures sparse and large in the base, diminishing posteriorly, absent on apical 1/3; intervals smooth; epipleura raised, with a row of fine punctures.</p><p><bold><italic>Mesosternum pubescent</italic>.</bold> Lateral metasternum with a long strip of pubescence, extending from the posterior to anterior margin. Metepisternum densely pubescent (Fig. <xref ref-type="fig" rid="F10">37C</xref>).</p><p><bold><italic>Abdominal sternite</italic></bold> (Fig. <xref ref-type="fig" rid="F8">27A</xref>). Densely pubescent, lateral transverse impressions absent.</p><p><bold><italic>Leg</italic></bold> (Fig. <xref ref-type="fig" rid="F8">27C</xref>). Femora with dense pubescence on the dorsal surface, with sparse pubescence on the ventral surface, without tooth.</p><p><bold><italic>Male genitalia</italic></bold> (Fig. <xref ref-type="fig" rid="F12">56A–D</xref>). Ostium occupying 1/4 length of median lobe (Fig. <xref ref-type="fig" rid="F12">56A</xref>); apex hooked (Fig. <xref ref-type="fig" rid="F12">56B</xref>); tegmen Y-shaped, basal piece of tegmen oval and broad, lateral lobes distinctly sclerotized and combined with second connecting membrane; internal sac membranous, with distinct dorsal and ventral sclerites, posterior part of dorsal sclerite in dorsal view parallel, ventral sclerite strongly extended and tubular (= flagellum), median sclerite very small (Fig. <xref ref-type="fig" rid="F12">56C, D</xref>).</p><p><bold><italic>Female reproductive organs</italic></bold> (Fig. <xref ref-type="fig" rid="F13">58A–C</xref>). Tergites 8 and 9, sternites 8 and 9 sclerotized, posterior areas of tergite 8, sternite 8, and apodemes with pubescence, spiculum gastrale Y-shaped and strong; ovipositor with sparse pubescence, distal part of ovipositor cylindrical, short and with a protuberance; spermatheca simple and curved.</p></tp:treatment-sec><tp:treatment-sec sec-type="distribution" id="SECID0EHHAG"><title>Distribution</title><p><bold>(Fig. <xref ref-type="fig" rid="F14">67</xref>).</bold> China (Yunnan, Hainan, Fujian (<xref ref-type="bibr" rid="B2">Bezděk and Schmitt 2017</xref>)); Laos; Vietnam (<xref ref-type="bibr" rid="B26">Warchałowski 2011</xref>).</p></tp:treatment-sec><tp:treatment-sec sec-type="host" id="SECID0E3HAG"><title>Host plant and habitat</title><p><bold>(Fig. <xref ref-type="fig" rid="F16">69A, B</xref>).</bold> This species fed on <italic><tp:taxon-name><tp:taxon-name-part taxon-name-part-type="genus" reg="Cycas">Cycas</tp:taxon-name-part><tp:taxon-name-part taxon-name-part-type="species" reg="revoluta">revoluta</tp:taxon-name-part></tp:taxon-name></italic> Thunb. according to observation of HBL in Diaoluo Shan (Hainan). Diaoluo is one of the most well-preserved areas of tropical rainforest in China, located in the southeast of Hainan. The area has an oceanic tropical monsoon climate with abundant rainfall. The habitat of this species is open, composed of tall trees, woody vines, and weeds. It also occurred on <italic><tp:taxon-name><tp:taxon-name-part taxon-name-part-type="genus" reg="Cycas">C.</tp:taxon-name-part><tp:taxon-name-part taxon-name-part-type="species" reg="revoluta">revoluta</tp:taxon-name-part></tp:taxon-name></italic> planted in the garden.</p></tp:treatment-sec><tp:treatment-sec sec-type="remarks" id="SECID0E6IAG"><title>Remarks.</title><p>This species can be easily recognized by its anterior angles of the pronotum being particularly rounded (Fig. <xref ref-type="fig" rid="F10">37B</xref>), and its male genitalia with three sclerites that are not clearly separated. The male genitalia are similar to that of <italic><tp:taxon-name><tp:taxon-name-part taxon-name-part-type="genus" reg="Lilioceris">L.</tp:taxon-name-part><tp:taxon-name-part taxon-name-part-type="species" reg="yuae">yuae</tp:taxon-name-part></tp:taxon-name></italic> Long, 2000b, but differ by the dorsal sclerite being cruciform in dorsal view (Fig. <xref ref-type="fig" rid="F12">56C</xref>). In <italic><tp:taxon-name><tp:taxon-name-part taxon-name-part-type="genus" reg="Lilioceris">L.</tp:taxon-name-part><tp:taxon-name-part taxon-name-part-type="species" reg="yuae">yuae</tp:taxon-name-part></tp:taxon-name></italic>, the dorsal sclerite is cuneiform in dorsal view (Fig. <xref ref-type="fig" rid="F12">55C</xref>).</p><p>The body color of this species is variable. The abdomen and legs of the specimens from Hainan are brownish red, while the specimens from Yunnan are completely black. We have compared the genitalia of specimens from Hainan and Yunnan and found no differences. We compared the type of <italic><tp:taxon-name><tp:taxon-name-part taxon-name-part-type="genus" reg="Lilioceris">Lilioceris</tp:taxon-name-part><tp:taxon-name-part taxon-name-part-type="species" reg="xinglongensis">xinglongensis</tp:taxon-name-part></tp:taxon-name></italic> Long, 1988 (Figs <xref ref-type="fig" rid="F2">3</xref>, <xref ref-type="fig" rid="F2">4</xref>) with that of <italic><tp:taxon-name><tp:taxon-name-part taxon-name-part-type="genus" reg="Lilioceris">L.</tp:taxon-name-part><tp:taxon-name-part taxon-name-part-type="species" reg="consentanea">consentanea</tp:taxon-name-part></tp:taxon-name></italic>, and found no significant differences; the two species are therefore treated as conspecific.</p></tp:treatment-sec><tp:treatment-sec><!--Section generated to contain objects referenced in tp:taxon-treatment.--><fig id="F8" position="float" orientation="portrait"><object-id xmlns:xlink="http://www.w3.org/1999/xlink" content-type="doi" xlink:type="simple">10.3897/zookeys.1195.114392.figures27-31</object-id><object-id xmlns:xlink="http://www.w3.org/1999/xlink" content-type="arpha" xlink:type="simple">16DDFA45-F530-59A1-ABD3-EE9CE794F958</object-id><label>Figures 27–31.</label><caption><p>Abdominal sternites, elytra, leg, and antennae of <italic><tp:taxon-name><tp:taxon-name-part taxon-name-part-type="genus" reg="Lilioceris">Lilioceris</tp:taxon-name-part></tp:taxon-name></italic> spp. <bold>27</bold><italic><tp:taxon-name><tp:taxon-name-part taxon-name-part-type="genus" reg="Lilioceris">L.</tp:taxon-name-part><tp:taxon-name-part taxon-name-part-type="species" reg="consentanea">consentanea</tp:taxon-name-part></tp:taxon-name></italic>, ♂, China (Hainan) <bold>28</bold><italic><tp:taxon-name><tp:taxon-name-part taxon-name-part-type="genus" reg="Lilioceris">L.</tp:taxon-name-part><tp:taxon-name-part taxon-name-part-type="species" reg="dentifemoralis">dentifemoralis</tp:taxon-name-part></tp:taxon-name></italic>, ♂, China (Hainan) <bold>29</bold><italic><tp:taxon-name><tp:taxon-name-part taxon-name-part-type="genus" reg="Lilioceris">L.</tp:taxon-name-part><tp:taxon-name-part taxon-name-part-type="species" reg="discrepens">discrepens</tp:taxon-name-part></tp:taxon-name></italic>, ♂, China (Yunnan) <bold>30</bold><italic><tp:taxon-name><tp:taxon-name-part taxon-name-part-type="genus" reg="Lilioceris">L.</tp:taxon-name-part><tp:taxon-name-part taxon-name-part-type="species" reg="jianfenglingensis">jianfenglingensis</tp:taxon-name-part></tp:taxon-name></italic>, ♂, China (Yunnan) <bold>31</bold><italic><tp:taxon-name><tp:taxon-name-part taxon-name-part-type="genus" reg="Lilioceris">L.</tp:taxon-name-part><tp:taxon-name-part taxon-name-part-type="species" reg="latissima">latissima</tp:taxon-name-part></tp:taxon-name></italic>, ♂, China (Hainan) <bold>A</bold> abdominal sternites <bold>B</bold> elytra <bold>C</bold> leg <bold>D</bold> antennae.</p></caption><graphic xmlns:xlink="http://www.w3.org/1999/xlink" xlink:href="zookeys-1195-337_article-114392__-g008.jpg" position="float" orientation="portrait" xlink:type="simple" id="oo_1006237.jpg"><uri content-type="original_file" xlink:type="simple">https://binary.pensoft.net/fig/1006237</uri></graphic></fig><fig id="F10" position="float" orientation="portrait"><object-id xmlns:xlink="http://www.w3.org/1999/xlink" content-type="doi" xlink:type="simple">10.3897/zookeys.1195.114392.figures37-46</object-id><object-id xmlns:xlink="http://www.w3.org/1999/xlink" content-type="arpha" xlink:type="simple">4420E131-CB20-5D2D-92F9-6FAB226ED074</object-id><label>Figures 37–46.</label><caption><p>Head, pronotum, abdominal sternites of <italic><tp:taxon-name><tp:taxon-name-part taxon-name-part-type="genus" reg="Lilioceris">Lilioceris</tp:taxon-name-part></tp:taxon-name></italic> spp. <bold>37</bold><italic><tp:taxon-name><tp:taxon-name-part taxon-name-part-type="genus" reg="Lilioceris">L.</tp:taxon-name-part><tp:taxon-name-part taxon-name-part-type="species" reg="consentanea">consentanea</tp:taxon-name-part></tp:taxon-name></italic>, ♂, China (Hainan) <bold>38</bold><italic><tp:taxon-name><tp:taxon-name-part taxon-name-part-type="genus" reg="Lilioceris">L.</tp:taxon-name-part><tp:taxon-name-part taxon-name-part-type="species" reg="dentifemoralis">dentifemoralis</tp:taxon-name-part></tp:taxon-name></italic>, ♂, China (Hainan) <bold>39</bold><italic><tp:taxon-name><tp:taxon-name-part taxon-name-part-type="genus" reg="Lilioceris">L.</tp:taxon-name-part><tp:taxon-name-part taxon-name-part-type="species" reg="discrepens">discrepens</tp:taxon-name-part></tp:taxon-name></italic>, ♂, China (Yunnan) <bold>40</bold><italic><tp:taxon-name><tp:taxon-name-part taxon-name-part-type="genus" reg="Lilioceris">L.</tp:taxon-name-part><tp:taxon-name-part taxon-name-part-type="species" reg="jianfenglingensis">jianfenglingensis</tp:taxon-name-part></tp:taxon-name></italic>, ♂, China (Hainan) <bold>41</bold><italic><tp:taxon-name><tp:taxon-name-part taxon-name-part-type="genus" reg="Lilioceris">L.</tp:taxon-name-part><tp:taxon-name-part taxon-name-part-type="species" reg="latissima">latissima</tp:taxon-name-part></tp:taxon-name></italic>, ♀, China (Yunnan) <bold>42</bold><italic><tp:taxon-name><tp:taxon-name-part taxon-name-part-type="genus" reg="Lilioceris">L.</tp:taxon-name-part><tp:taxon-name-part taxon-name-part-type="species" reg="lianzhouensis">lianzhouensis</tp:taxon-name-part></tp:taxon-name></italic>, ♀, China (Yunnan) <bold>43</bold><italic><tp:taxon-name><tp:taxon-name-part taxon-name-part-type="genus" reg="Lilioceris">L.</tp:taxon-name-part><tp:taxon-name-part taxon-name-part-type="species" reg="rondoni">rondoni</tp:taxon-name-part></tp:taxon-name></italic>, ♂, China (Hainan) <bold>44</bold><italic><tp:taxon-name><tp:taxon-name-part taxon-name-part-type="genus" reg="Lilioceris">L.</tp:taxon-name-part><tp:taxon-name-part taxon-name-part-type="species" reg="rufometallica">rufometallica</tp:taxon-name-part></tp:taxon-name></italic>, ♀, China (Yunnan) <bold>45</bold><italic><tp:taxon-name><tp:taxon-name-part taxon-name-part-type="genus" reg="Lilioceris">L.</tp:taxon-name-part><tp:taxon-name-part taxon-name-part-type="species" reg="semipunctata">semipunctata</tp:taxon-name-part></tp:taxon-name></italic>, ♀, China (Yunnan) <bold>46</bold><italic><tp:taxon-name><tp:taxon-name-part taxon-name-part-type="genus" reg="Lilioceris">L.</tp:taxon-name-part><tp:taxon-name-part taxon-name-part-type="species" reg="yuae">yuae</tp:taxon-name-part></tp:taxon-name></italic>, ♀, China (Hainan) <bold>A</bold> head <bold>B</bold> pronotum <bold>C</bold> abdominal sternite.</p></caption><graphic xmlns:xlink="http://www.w3.org/1999/xlink" xlink:href="zookeys-1195-337_article-114392__-g010.jpg" position="float" orientation="portrait" xlink:type="simple" id="oo_1006239.jpg"><uri content-type="original_file" xlink:type="simple">https://binary.pensoft.net/fig/1006239</uri></graphic></fig><fig id="F12" position="float" orientation="portrait"><object-id xmlns:xlink="http://www.w3.org/1999/xlink" content-type="doi" xlink:type="simple">10.3897/zookeys.1195.114392.figures51-56</object-id><object-id xmlns:xlink="http://www.w3.org/1999/xlink" content-type="arpha" xlink:type="simple">80B71BE4-0468-5098-9803-2A6B1A9211B6</object-id><label>Figures 51–56.</label><caption><p>Male genitalia of <italic><tp:taxon-name><tp:taxon-name-part taxon-name-part-type="genus" reg="Lilioceris">Lilioceris</tp:taxon-name-part></tp:taxon-name></italic> spp. <bold>51</bold><italic><tp:taxon-name><tp:taxon-name-part taxon-name-part-type="genus" reg="Lilioceris">L.</tp:taxon-name-part><tp:taxon-name-part taxon-name-part-type="species" reg="discrepens">discrepens</tp:taxon-name-part></tp:taxon-name></italic>, China (Hainan) <bold>52</bold><italic><tp:taxon-name><tp:taxon-name-part taxon-name-part-type="genus" reg="Lilioceris">L.</tp:taxon-name-part><tp:taxon-name-part taxon-name-part-type="species" reg="lianzhouensis">lianzhouensis</tp:taxon-name-part></tp:taxon-name></italic>, China (Yunnan) <bold>53</bold><italic><tp:taxon-name><tp:taxon-name-part taxon-name-part-type="genus" reg="Lilioceris">L.</tp:taxon-name-part><tp:taxon-name-part taxon-name-part-type="species" reg="latissima">latissima</tp:taxon-name-part></tp:taxon-name></italic>, China (Yunnan) <bold>54</bold><italic><tp:taxon-name><tp:taxon-name-part taxon-name-part-type="genus" reg="Lilioceris">L.</tp:taxon-name-part><tp:taxon-name-part taxon-name-part-type="species" reg="jianfenglingensis">jianfenglingensis</tp:taxon-name-part></tp:taxon-name></italic>, China (Yunnan) <bold>55</bold><italic><tp:taxon-name><tp:taxon-name-part taxon-name-part-type="genus" reg="Lilioceris">L.</tp:taxon-name-part><tp:taxon-name-part taxon-name-part-type="species" reg="yuae">yuae</tp:taxon-name-part></tp:taxon-name></italic>, China (Hainan) <bold>56</bold><italic><tp:taxon-name><tp:taxon-name-part taxon-name-part-type="genus" reg="Lilioceris">L.</tp:taxon-name-part><tp:taxon-name-part taxon-name-part-type="species" reg="consentanea">consentanea</tp:taxon-name-part></tp:taxon-name></italic>, China (Yunnan) <bold>A</bold> aedeagus, lateral view <bold>B</bold> aedeagus, dorsal view <bold>C</bold> sclerites in internal sac, lateral view <bold>D</bold> dorsal sclerite, dorsal view. Scale bars: 0.2 mm.</p></caption><graphic xmlns:xlink="http://www.w3.org/1999/xlink" xlink:href="zookeys-1195-337_article-114392__-g012.jpg" position="float" orientation="portrait" xlink:type="simple" id="oo_1006242.jpg"><uri content-type="original_file" xlink:type="simple">https://binary.pensoft.net/fig/1006242</uri></graphic></fig><fig id="F13" position="float" orientation="portrait"><object-id xmlns:xlink="http://www.w3.org/1999/xlink" content-type="doi" xlink:type="simple">10.3897/zookeys.1195.114392.figures57-66</object-id><object-id xmlns:xlink="http://www.w3.org/1999/xlink" content-type="arpha" xlink:type="simple">ABEFBF87-8B5D-552C-9DA2-52261944B244</object-id><label>Figures 57–66.</label><caption><p>Female reproductive organs of <italic><tp:taxon-name><tp:taxon-name-part taxon-name-part-type="genus" reg="Lilioceris">Lilioceris</tp:taxon-name-part></tp:taxon-name></italic> spp. <bold>57</bold><italic><tp:taxon-name><tp:taxon-name-part taxon-name-part-type="genus" reg="Lilioceris">L.</tp:taxon-name-part><tp:taxon-name-part taxon-name-part-type="species" reg="dentifemoralis">dentifemoralis</tp:taxon-name-part></tp:taxon-name></italic>, China (Hainan) <bold>58</bold><italic><tp:taxon-name><tp:taxon-name-part taxon-name-part-type="genus" reg="Lilioceris">L.</tp:taxon-name-part><tp:taxon-name-part taxon-name-part-type="species" reg="consentanea">consentanea</tp:taxon-name-part></tp:taxon-name></italic>, China (Hainan) <bold>59</bold><italic><tp:taxon-name><tp:taxon-name-part taxon-name-part-type="genus" reg="Lilioceris">L.</tp:taxon-name-part><tp:taxon-name-part taxon-name-part-type="species" reg="lianzhouensis">lianzhouensis</tp:taxon-name-part></tp:taxon-name></italic>, China (Yunnan: Wuding) <bold>60</bold><italic><tp:taxon-name><tp:taxon-name-part taxon-name-part-type="genus" reg="Lilioceris">L.</tp:taxon-name-part><tp:taxon-name-part taxon-name-part-type="species" reg="latissima">latissima</tp:taxon-name-part></tp:taxon-name></italic>, Japan (Tokyo) <bold>61</bold><italic><tp:taxon-name><tp:taxon-name-part taxon-name-part-type="genus" reg="Lilioceris">L.</tp:taxon-name-part><tp:taxon-name-part taxon-name-part-type="species" reg="jianfenglingensis">jianfenglingensis</tp:taxon-name-part></tp:taxon-name></italic>, China (Yunnan) <bold>62</bold><italic><tp:taxon-name><tp:taxon-name-part taxon-name-part-type="genus" reg="Lilioceris">L.</tp:taxon-name-part><tp:taxon-name-part taxon-name-part-type="species" reg="semipunctata">semipunctata</tp:taxon-name-part></tp:taxon-name></italic>, China (Yunnan: Wuding) <bold>63</bold><italic><tp:taxon-name><tp:taxon-name-part taxon-name-part-type="genus" reg="Lilioceris">L.</tp:taxon-name-part><tp:taxon-name-part taxon-name-part-type="species" reg="rondoni">rondoni</tp:taxon-name-part></tp:taxon-name></italic>, China (Yunnan) <bold>64</bold><italic><tp:taxon-name><tp:taxon-name-part taxon-name-part-type="genus" reg="Lilioceris">L.</tp:taxon-name-part><tp:taxon-name-part taxon-name-part-type="species" reg="rufometallica">rufometallica</tp:taxon-name-part></tp:taxon-name></italic>, China (Yunnan) <bold>65</bold><italic><tp:taxon-name><tp:taxon-name-part taxon-name-part-type="genus" reg="Lilioceris">L.</tp:taxon-name-part><tp:taxon-name-part taxon-name-part-type="species" reg="discrepens">discrepens</tp:taxon-name-part></tp:taxon-name></italic>, China (Yunnan) <bold>66</bold><italic><tp:taxon-name><tp:taxon-name-part taxon-name-part-type="genus" reg="Lilioceris">L.</tp:taxon-name-part><tp:taxon-name-part taxon-name-part-type="species" reg="yuae">yuae</tp:taxon-name-part></tp:taxon-name></italic>, China (Hainan) <bold>A</bold> dorsal view <bold>B</bold> ventral view <bold>C</bold> spermatheca. Scale bars: 0.5 mm.</p></caption><graphic xmlns:xlink="http://www.w3.org/1999/xlink" xlink:href="zookeys-1195-337_article-114392__-g013.jpg" position="float" orientation="portrait" xlink:type="simple" id="oo_1006243.jpg"><uri content-type="original_file" xlink:type="simple">https://binary.pensoft.net/fig/1006243</uri></graphic></fig><fig id="F14" position="float" orientation="portrait"><object-id xmlns:xlink="http://www.w3.org/1999/xlink" content-type="doi" xlink:type="simple">10.3897/zookeys.1195.114392.figure67</object-id><object-id xmlns:xlink="http://www.w3.org/1999/xlink" content-type="arpha" xlink:type="simple">01FAB378-7339-54E8-A550-A8C06A9728FF</object-id><label>Figure 67.</label><caption><p>Distribution map of <italic><tp:taxon-name><tp:taxon-name-part taxon-name-part-type="genus" reg="Lilioceris">Lilioceris</tp:taxon-name-part></tp:taxon-name></italic> spp. (all marked location information is derived from the labels of available specimens).</p></caption><graphic xmlns:xlink="http://www.w3.org/1999/xlink" xlink:href="zookeys-1195-337_article-114392__-g014.jpg" position="float" orientation="portrait" xlink:type="simple" id="oo_1006244.jpg"><uri content-type="original_file" xlink:type="simple">https://binary.pensoft.net/fig/1006244</uri></graphic></fig><fig id="F16" position="float" orientation="portrait"><object-id xmlns:xlink="http://www.w3.org/1999/xlink" content-type="doi" xlink:type="simple">10.3897/zookeys.1195.114392.figure69</object-id><object-id xmlns:xlink="http://www.w3.org/1999/xlink" content-type="arpha" xlink:type="simple">39C68157-F7B2-5E09-8510-63B1540BF19E</object-id><label>Figure 69.</label><caption><p><italic><tp:taxon-name><tp:taxon-name-part taxon-name-part-type="genus" reg="Lilioceris">Lilioceris</tp:taxon-name-part><tp:taxon-name-part taxon-name-part-type="species" reg="consentanea">consentanea</tp:taxon-name-part></tp:taxon-name></italic> in China (Hainan: Yinggeling), 1 April 2010, photographed by Meiying Lin <bold>A</bold> adult <bold>B</bold> larva.</p></caption><graphic xmlns:xlink="http://www.w3.org/1999/xlink" xlink:href="zookeys-1195-337_article-114392__-g016.jpg" position="float" orientation="portrait" xlink:type="simple" id="oo_1006246.jpg"><uri content-type="original_file" xlink:type="simple">https://binary.pensoft.net/fig/1006246</uri></graphic></fig></tp:treatment-sec><ref-list><ref id="B13"><mixed-citation xmlns:xlink="http://www.w3.org/1999/xlink" xlink:type="simple"><person-group><name name-style="western"><surname>Kimoto</surname><given-names>S</given-names></name><name name-style="western"><surname>Gressitt</surname><given-names>JL</given-names></name></person-group> (<year>1979</year>) <article-title><tp:taxon-name><tp:taxon-name-part taxon-name-part-type="family">Chrysomelidae</tp:taxon-name-part></tp:taxon-name> (<tp:taxon-name><tp:taxon-name-part taxon-name-part-type="order">Coleoptera</tp:taxon-name-part></tp:taxon-name>) of Thailand, Cambodia, Laos and Vietnam. I. <tp:taxon-name><tp:taxon-name-part taxon-name-part-type="subfamily">Sagrinae</tp:taxon-name-part></tp:taxon-name>, <tp:taxon-name><tp:taxon-name-part taxon-name-part-type="subfamily">Donaciinae</tp:taxon-name-part></tp:taxon-name>, <tp:taxon-name><tp:taxon-name-part taxon-name-part-type="subfamily">Zeugophorinae</tp:taxon-name-part></tp:taxon-name>, <tp:taxon-name><tp:taxon-name-part taxon-name-part-type="subfamily">Megalopodinae</tp:taxon-name-part></tp:taxon-name> and <tp:taxon-name><tp:taxon-name-part taxon-name-part-type="subfamily">Criocerinae</tp:taxon-name-part></tp:taxon-name>.</article-title><source>Pacific Insects</source><volume>20</volume>: <fpage>191</fpage>–<lpage>256</lpage>.</mixed-citation></ref><ref id="B2"><mixed-citation xmlns:xlink="http://www.w3.org/1999/xlink" xlink:type="simple"><person-group><name name-style="western"><surname>Bezděk</surname><given-names>J</given-names></name><name name-style="western"><surname>Schmitt</surname><given-names>M</given-names></name></person-group> (<year>2017</year>) <article-title>Subfamily <tp:taxon-name><tp:taxon-name-part taxon-name-part-type="subfamily">Criocerinae</tp:taxon-name-part></tp:taxon-name>.</article-title> In: <person-group><name name-style="western"><surname>Löbl</surname><given-names>I</given-names></name><name name-style="western"><surname>Smetana</surname><given-names>A</given-names></name></person-group> (<role>Eds</role>) <issue-title>Catalogue of Palaearctic Coleoptera vol.</issue-title><source>6, Corrigenda et Addenda. Entomologische Blätter und <tp:taxon-name><tp:taxon-name-part taxon-name-part-type="order">Coleoptera</tp:taxon-name-part></tp:taxon-name> 113(2)</source>, <fpage>113</fpage>–<lpage>135</lpage>.</mixed-citation></ref><ref id="B26"><mixed-citation xmlns:xlink="http://www.w3.org/1999/xlink" xlink:type="simple"><person-group><name name-style="western"><surname>Warchałowski</surname><given-names>A</given-names></name></person-group> (<year>2011</year>) <article-title>An attempt on a review of <tp:taxon-name><tp:taxon-name-part taxon-name-part-type="genus">Lilioceris</tp:taxon-name-part></tp:taxon-name> Reitter, 1913–species from continental part of south–eastern Asia (<tp:taxon-name><tp:taxon-name-part taxon-name-part-type="order">Coleoptera</tp:taxon-name-part></tp:taxon-name>: <tp:taxon-name><tp:taxon-name-part taxon-name-part-type="family">Chrysomelidae</tp:taxon-name-part></tp:taxon-name>: <tp:taxon-name><tp:taxon-name-part taxon-name-part-type="subfamily">Criocerinae</tp:taxon-name-part></tp:taxon-name>).</article-title><source>Genus</source><volume>22</volume>(<issue>1</issue>): <fpage>95</fpage>–<lpage>122</lpage>. <ext-link xlink:href="http://www.cassidae.uni.wroc.pl/Warchalowski_Oriental%20Lilioceris.pdf" ext-link-type="uri" xlink:type="simple">http://www.cassidae.uni.wroc.pl/Warchalowski_Oriental%20Lilioceris.pdf</ext-link></mixed-citation></ref></ref-list></tp:taxon-treatment>
