# Supplementary material for: ﻿A review of the semipunctata species group within the genus Lilioceris Reitter, 1913 (Coleoptera, Chrysomelidae)
Source: Zookeys. 2024 Mar 20;1195:337–81. doi: 10.3897/zookeys.1195.114392 (PMC10973769; doi:10.3897/zookeys.1195.114392)
Supplement: XML Treatment for Lilioceris dentifemoralis [file zookeys.1195.114392-treatment3.xml]

<!DOCTYPE tp:taxon-treatment
  PUBLIC "-//TaxonX//DTD Taxonomic Treatment Publishing DTD v0 20100105//EN" "tax-treatment-NSO.dtd">
<tp:taxon-treatment xmlns:tp="http://www.plazi.org/taxpub"><tp:treatment-meta><kwd-group><label>Taxon classification</label><kwd>
                <named-content content-type="kingdom">Animalia</named-content>
              </kwd><kwd>
                <named-content content-type="order">Coleoptera</named-content>
              </kwd><kwd>
                <named-content content-type="family">Chrysomelidae</named-content>
              </kwd></kwd-group><mixed-citation publication-type="journal"><person-group><name><surname>Xu</surname><given-names>Yuan</given-names></name><name><surname>Qiao</surname><given-names>Gexia</given-names></name><name><surname>Liang</surname><given-names>Hongbin</given-names></name></person-group><article-title>﻿A review of the <italic><tp:taxon-name><tp:taxon-name-part taxon-name-part-type="genus" reg="Lilioceris"/><tp:taxon-name-part taxon-name-part-type="species" reg="semipunctata">semipunctata</tp:taxon-name-part></tp:taxon-name></italic> species group within the genus <italic><tp:taxon-name><tp:taxon-name-part taxon-name-part-type="genus" reg="Lilioceris">Lilioceris</tp:taxon-name-part></tp:taxon-name></italic> Reitter, 1913 (<tp:taxon-name><tp:taxon-name-part taxon-name-part-type="order">Coleoptera</tp:taxon-name-part></tp:taxon-name>, <tp:taxon-name><tp:taxon-name-part taxon-name-part-type="family">Chrysomelidae</tp:taxon-name-part></tp:taxon-name>)</article-title><source>Zookeys</source><day>20</day><month>03</month><year>2024</year><volume>1195</volume><fpage>337</fpage><lpage>381</lpage><pub-id pub-id-type="doi">10.3897/zookeys.1195.114392</pub-id></mixed-citation></tp:treatment-meta><tp:nomenclature><label>﻿</label><tp:taxon-name>
              <object-id xmlns:xlink="http://www.w3.org/1999/xlink" content-type="arpha" xlink:type="simple">9540D7E6-561D-5039-87DA-425ABA9D8B70</object-id>
              <tp:taxon-name-part taxon-name-part-type="genus" reg="Lilioceris">Lilioceris</tp:taxon-name-part>
              <tp:taxon-name-part taxon-name-part-type="species" reg="dentifemoralis">dentifemoralis</tp:taxon-name-part>
            </tp:taxon-name><tp:taxon-authority>Long, 1988</tp:taxon-authority><xref ref-type="fig" rid="F3">Figs 7</xref><xref ref-type="fig" rid="F3">, 8</xref><xref ref-type="fig" rid="F8">, 28A–D</xref><xref ref-type="fig" rid="F10">, 38A–C</xref><xref ref-type="fig" rid="F11">, 47A–D</xref><xref ref-type="fig" rid="F13">, 57A–C</xref><xref ref-type="fig" rid="F15">, 68</xref><tp:nomenclature-citation-list><tp:nomenclature-citation><tp:taxon-name>
                  <tp:taxon-name-part taxon-name-part-type="genus" reg="Lilioceris">Lilioceris</tp:taxon-name-part>
                  <tp:taxon-name-part taxon-name-part-type="species" reg="dentifemoralis">dentifemoralis</tp:taxon-name-part>
                </tp:taxon-name><comment>Long, 1988: 231 (China: Hainan).</comment></tp:nomenclature-citation></tp:nomenclature-citation-list></tp:nomenclature><tp:treatment-sec sec-type="type material" id="SECID0EVNAG"><title>Type material examined.</title><p><bold><italic>Holotype</italic></bold> of <italic><tp:taxon-name><tp:taxon-name-part taxon-name-part-type="genus" reg="Lilioceris">Lilioceris</tp:taxon-name-part><tp:taxon-name-part taxon-name-part-type="species" reg="dentifemoralis">dentifemoralis</tp:taxon-name-part></tp:taxon-name></italic> (<abbrev xmlns:xlink="http://www.w3.org/1999/xlink" xlink:title="Museum of Biology, Sun Yat–Sen University" id="ABBRID0ELOAG" xlink:type="simple">MBSU</abbrev>, photo), Hainan, Jianfengling, Tianchi, 1981.7.6, Junxiong Zhang coll. / holotype, <tp:taxon-name><tp:taxon-name-part taxon-name-part-type="genus" reg="Lilioceris">Lilioceris</tp:taxon-name-part><tp:taxon-name-part taxon-name-part-type="species" reg="dentifemoralis">dentifemoralis</tp:taxon-name-part></tp:taxon-name> Long ♂, Jianguo Long det. / 603 / En–207215 SYS; <bold><italic>allotype</italic></bold> of <italic><tp:taxon-name><tp:taxon-name-part taxon-name-part-type="genus" reg="Lilioceris">Lilioceris</tp:taxon-name-part><tp:taxon-name-part taxon-name-part-type="species" reg="dentifemoralis">dentifemoralis</tp:taxon-name-part></tp:taxon-name></italic> (<abbrev xmlns:xlink="http://www.w3.org/1999/xlink" xlink:title="Museum of Biology, Sun Yat–Sen University" id="ABBRID0EHPAG" xlink:type="simple">MBSU</abbrev>, photo), Hainan, Jianfengling, 1964.V.3–5, Hui Ren coll. / Allotype, <tp:taxon-name><tp:taxon-name-part taxon-name-part-type="genus" reg="Lilioceris">Lilioceris</tp:taxon-name-part><tp:taxon-name-part taxon-name-part-type="species" reg="dentifemoralis">dentifemoralis</tp:taxon-name-part></tp:taxon-name> Long ♀, Jianguo Long det. / En–207214 SYS.</p></tp:treatment-sec><tp:treatment-sec sec-type="material" id="SECID0EVPAG"><title>Other material examined.</title><p>Total 6 specimens. <bold>China</bold>: 1♀, Hainan, Jianfengling, 1981.8.13 / Maobin Gu collector / <tp:taxon-name><tp:taxon-name-part taxon-name-part-type="genus" reg="Lilioceris">Lilioceris</tp:taxon-name-part><tp:taxon-name-part taxon-name-part-type="species" reg="dentifemoralis">dentifemoralis</tp:taxon-name-part></tp:taxon-name> det. Liang H.B., 2020; 1♀, Hainan, Jianfengling, 1964.V.10 / Tailu Chen collector/ <tp:taxon-name><tp:taxon-name-part taxon-name-part-type="genus" reg="Lilioceris">Lilioceris</tp:taxon-name-part><tp:taxon-name-part taxon-name-part-type="species" reg="dentifemoralis">dentifemoralis</tp:taxon-name-part></tp:taxon-name> det. Peiyu Yu/ <tp:taxon-name><tp:taxon-name-part taxon-name-part-type="genus" reg="Lilioceris">Lilioceris</tp:taxon-name-part><tp:taxon-name-part taxon-name-part-type="species" reg="dentifemoralis">dentifemoralis</tp:taxon-name-part></tp:taxon-name>, compared with type, det. Liang H.B., 2004.3; <bold>Vietnam</bold>: 1♀, Tonkin, Cho Ganh, L Duport / <tp:taxon-name><tp:taxon-name-part taxon-name-part-type="genus" reg="Lilioceris">Lilioceris</tp:taxon-name-part><tp:taxon-name-part taxon-name-part-type="species" reg="dentifemoralis">dentifemoralis</tp:taxon-name-part></tp:taxon-name>, det. Liang H.B.; 1♀2♂, Tonkin.</p></tp:treatment-sec><tp:treatment-sec sec-type="diagnosis" id="SECID0EHRAG"><title>Diagnosis.</title><p>Anterior angles of pronotum slightly protruding, pronotal disc with two or three irregular rows fine punctures. Humeral groove of elytra distinct, punctures of elytra diminishing posteriorly, absent on apical 1/4. Femora of mid- and hind legs with tooth. Lateral metasternum with a wide strip of pubescence.</p></tp:treatment-sec><tp:treatment-sec sec-type="redescription" id="SECID0EMRAG"><title>Redescription.</title><p><abbrev xmlns:xlink="http://www.w3.org/1999/xlink" xlink:title="Body length" id="ABBRID0ESRAG" xlink:type="simple">BL</abbrev> = 7.0–8.0 mm, <abbrev xmlns:xlink="http://www.w3.org/1999/xlink" xlink:title="body width" id="ABBRID0EWRAG" xlink:type="simple">BW</abbrev> = 3.5–4.0 mm. <bold><italic>Body</italic></bold> brownish red.</p><p><bold><italic>Head</italic></bold> (Figs <xref ref-type="fig" rid="F3">7</xref>, <xref ref-type="fig" rid="F10">38A</xref>). Vertex flat, with a shallow groove in the middle, sparse punctate and pubescent laterally; frontoclypeal area triangular, lateral disc with sparse punctures and setae; labrum transverse, with sparse setae; antennae nearly 1/2 of body length, antennomeres 1–4 nearly globular, antennomere 2 shortest, antennomeres 5–10 nearly 1.5× as long as wide, antennomere 11 slender.</p><fig id="F3" position="float" orientation="portrait"><object-id xmlns:xlink="http://www.w3.org/1999/xlink" content-type="doi" xlink:type="simple">10.3897/zookeys.1195.114392.figures7-10</object-id><object-id xmlns:xlink="http://www.w3.org/1999/xlink" content-type="arpha" xlink:type="simple">42A9D086-C5D3-5302-B23A-6C960F808755</object-id><label>Figures 7–10.</label><caption><p>Habitus of <italic><tp:taxon-name><tp:taxon-name-part taxon-name-part-type="genus" reg="Lilioceris">Lilioceris</tp:taxon-name-part></tp:taxon-name></italic> spp. <bold>7, 8</bold><italic><tp:taxon-name><tp:taxon-name-part taxon-name-part-type="genus" reg="Lilioceris">L.</tp:taxon-name-part><tp:taxon-name-part taxon-name-part-type="species" reg="dentifemoralis">dentifemoralis</tp:taxon-name-part></tp:taxon-name></italic>, holotype, China (Hainan), photographed by Yuan Xu <bold>9, 10</bold><italic><tp:taxon-name><tp:taxon-name-part taxon-name-part-type="genus" reg="Lilioceris">L.</tp:taxon-name-part><tp:taxon-name-part taxon-name-part-type="species" reg="discrepens">discrepens</tp:taxon-name-part></tp:taxon-name></italic>, syntype, Laos, photographed by Hongbin Liang. Scale bars: 5.0 mm.</p></caption><graphic xmlns:xlink="http://www.w3.org/1999/xlink" xlink:href="zookeys-1195-337_article-114392__-g003.jpg" position="float" orientation="portrait" xlink:type="simple" id="oo_1006232.jpg"><uri content-type="original_file" xlink:type="simple">https://binary.pensoft.net/fig/1006232</uri></graphic></fig><p><bold><italic>Pronotum</italic></bold> (Figs <xref ref-type="fig" rid="F3">7</xref>, <xref ref-type="fig" rid="F10">38B</xref>). Anterior angles slightly protruding, posterior angles not protruding; sides constricted in the middle; disc slightly raised; middle of disc with two or three irregular rows fine punctures.</p><p><bold><italic>Elytra</italic></bold> (Figs <xref ref-type="fig" rid="F3">7</xref>, <xref ref-type="fig" rid="F8">28B</xref>). Humeri protruding, humeral groove and basal impression distinct; strial punctures large in the base, diminishing posteriorly, absent on apical 1/4; intervals smooth; epipleura raised, with a sparse row of fine punctures.</p><p><bold><italic>Mesosternum pubescent</italic>.</bold> Lateral metasternum with an arcuate strip of pubescence, extending from anterior margin to lateroposterior corner. Metepisternum densely pubescent (Fig. <xref ref-type="fig" rid="F10">38C</xref>).</p><p><bold><italic>Abdominal sternite</italic></bold> (Fig. <xref ref-type="fig" rid="F8">28A</xref>). Lateral transverse impressions big and distinct on sternites 1–3, other areas of sternites 1–3 and all of sternites 4 and 5 densely pubescent.</p><p><bold><italic>Leg</italic></bold> (Fig. <xref ref-type="fig" rid="F8">28C</xref>). Femora with dense pubescence on the dorsal surface, nearly smooth on the ventral surface, femora of hind legs with a distinct tooth, and middle legs with a weak tooth.</p><p><bold><italic>Male genitalia</italic></bold> (Fig. <xref ref-type="fig" rid="F11">47A–D</xref>). Ostium occupying 1/5 length of median lobe (Fig. <xref ref-type="fig" rid="F11">47A</xref>); apex round (Fig. <xref ref-type="fig" rid="F11">47B</xref>); tegmen Y-shaped, basal piece of tegmen triangular and narrow, lateral lobes slightly sclerotized and combined with second connecting membrane; internal sac membranous, with distinct dorsal, median, and ventral sclerites, posterior part of dorsal sclerite in dorsal view slightly widen, ventral sclerite short and flat, median sclerite distinct (Fig. <xref ref-type="fig" rid="F11">47C, D</xref>).</p><p><bold><italic>Female reproductive organs</italic></bold> (Fig. <xref ref-type="fig" rid="F13">57A–C</xref>). Tergites 8 and 9, sternites 8 and 9 sclerotized, posterior areas of tergite 8, sternite 8, and apodemes with pubescence, spiculum gastrale Y-shaped and long; ovipositor with dense pubescence, distal part of ovipositor cylindrical, short, and with a protuberance; spermatheca simple and hooked.</p></tp:treatment-sec><tp:treatment-sec sec-type="distribution" id="SECID0E2WAG"><title>Distribution</title><p><bold>(Fig. <xref ref-type="fig" rid="F15">68</xref>).</bold> China (Hainan); Vietnam.</p></tp:treatment-sec><tp:treatment-sec sec-type="host" id="SECID0EIXAG"><title>Host plant and habitat.</title><p>Host plant is unknown. We visited Jianfengling of Hainan where all Chinese specimens were collected, located in a subtropical area. The habitat is mixed primeval forest, orchards, and farmland with high temperatures, plentiful precipitation, and plenty of sunlight. The type locality, Tianchi, refers to a lake area surrounded by shrubs and tall trees.</p></tp:treatment-sec><tp:treatment-sec sec-type="remarks" id="SECID0ENXAG"><title>Remarks.</title><p><italic><tp:taxon-name><tp:taxon-name-part taxon-name-part-type="genus" reg="Lilioceris">Lilioceris</tp:taxon-name-part><tp:taxon-name-part taxon-name-part-type="species" reg="dentifemoralis">dentifemoralis</tp:taxon-name-part></tp:taxon-name></italic> can be distinguished from other species in this group by the femora of mid- and hind legs with a tooth (Fig. <xref ref-type="fig" rid="F9">32C</xref>). This species seems to be very rare: we tried several times to collect this species in Hainan but failed.</p></tp:treatment-sec><tp:treatment-sec><!--Section generated to contain objects referenced in tp:taxon-treatment.--><fig id="F8" position="float" orientation="portrait"><object-id xmlns:xlink="http://www.w3.org/1999/xlink" content-type="doi" xlink:type="simple">10.3897/zookeys.1195.114392.figures27-31</object-id><object-id xmlns:xlink="http://www.w3.org/1999/xlink" content-type="arpha" xlink:type="simple">16DDFA45-F530-59A1-ABD3-EE9CE794F958</object-id><label>Figures 27–31.</label><caption><p>Abdominal sternites, elytra, leg, and antennae of <italic><tp:taxon-name><tp:taxon-name-part taxon-name-part-type="genus" reg="Lilioceris">Lilioceris</tp:taxon-name-part></tp:taxon-name></italic> spp. <bold>27</bold><italic><tp:taxon-name><tp:taxon-name-part taxon-name-part-type="genus" reg="Lilioceris">L.</tp:taxon-name-part><tp:taxon-name-part taxon-name-part-type="species" reg="consentanea">consentanea</tp:taxon-name-part></tp:taxon-name></italic>, ♂, China (Hainan) <bold>28</bold><italic><tp:taxon-name><tp:taxon-name-part taxon-name-part-type="genus" reg="Lilioceris">L.</tp:taxon-name-part><tp:taxon-name-part taxon-name-part-type="species" reg="dentifemoralis">dentifemoralis</tp:taxon-name-part></tp:taxon-name></italic>, ♂, China (Hainan) <bold>29</bold><italic><tp:taxon-name><tp:taxon-name-part taxon-name-part-type="genus" reg="Lilioceris">L.</tp:taxon-name-part><tp:taxon-name-part taxon-name-part-type="species" reg="discrepens">discrepens</tp:taxon-name-part></tp:taxon-name></italic>, ♂, China (Yunnan) <bold>30</bold><italic><tp:taxon-name><tp:taxon-name-part taxon-name-part-type="genus" reg="Lilioceris">L.</tp:taxon-name-part><tp:taxon-name-part taxon-name-part-type="species" reg="jianfenglingensis">jianfenglingensis</tp:taxon-name-part></tp:taxon-name></italic>, ♂, China (Yunnan) <bold>31</bold><italic><tp:taxon-name><tp:taxon-name-part taxon-name-part-type="genus" reg="Lilioceris">L.</tp:taxon-name-part><tp:taxon-name-part taxon-name-part-type="species" reg="latissima">latissima</tp:taxon-name-part></tp:taxon-name></italic>, ♂, China (Hainan) <bold>A</bold> abdominal sternites <bold>B</bold> elytra <bold>C</bold> leg <bold>D</bold> antennae.</p></caption><graphic xmlns:xlink="http://www.w3.org/1999/xlink" xlink:href="zookeys-1195-337_article-114392__-g008.jpg" position="float" orientation="portrait" xlink:type="simple" id="oo_1006237.jpg"><uri content-type="original_file" xlink:type="simple">https://binary.pensoft.net/fig/1006237</uri></graphic></fig><fig id="F10" position="float" orientation="portrait"><object-id xmlns:xlink="http://www.w3.org/1999/xlink" content-type="doi" xlink:type="simple">10.3897/zookeys.1195.114392.figures37-46</object-id><object-id xmlns:xlink="http://www.w3.org/1999/xlink" content-type="arpha" xlink:type="simple">4420E131-CB20-5D2D-92F9-6FAB226ED074</object-id><label>Figures 37–46.</label><caption><p>Head, pronotum, abdominal sternites of <italic><tp:taxon-name><tp:taxon-name-part taxon-name-part-type="genus" reg="Lilioceris">Lilioceris</tp:taxon-name-part></tp:taxon-name></italic> spp. <bold>37</bold><italic><tp:taxon-name><tp:taxon-name-part taxon-name-part-type="genus" reg="Lilioceris">L.</tp:taxon-name-part><tp:taxon-name-part taxon-name-part-type="species" reg="consentanea">consentanea</tp:taxon-name-part></tp:taxon-name></italic>, ♂, China (Hainan) <bold>38</bold><italic><tp:taxon-name><tp:taxon-name-part taxon-name-part-type="genus" reg="Lilioceris">L.</tp:taxon-name-part><tp:taxon-name-part taxon-name-part-type="species" reg="dentifemoralis">dentifemoralis</tp:taxon-name-part></tp:taxon-name></italic>, ♂, China (Hainan) <bold>39</bold><italic><tp:taxon-name><tp:taxon-name-part taxon-name-part-type="genus" reg="Lilioceris">L.</tp:taxon-name-part><tp:taxon-name-part taxon-name-part-type="species" reg="discrepens">discrepens</tp:taxon-name-part></tp:taxon-name></italic>, ♂, China (Yunnan) <bold>40</bold><italic><tp:taxon-name><tp:taxon-name-part taxon-name-part-type="genus" reg="Lilioceris">L.</tp:taxon-name-part><tp:taxon-name-part taxon-name-part-type="species" reg="jianfenglingensis">jianfenglingensis</tp:taxon-name-part></tp:taxon-name></italic>, ♂, China (Hainan) <bold>41</bold><italic><tp:taxon-name><tp:taxon-name-part taxon-name-part-type="genus" reg="Lilioceris">L.</tp:taxon-name-part><tp:taxon-name-part taxon-name-part-type="species" reg="latissima">latissima</tp:taxon-name-part></tp:taxon-name></italic>, ♀, China (Yunnan) <bold>42</bold><italic><tp:taxon-name><tp:taxon-name-part taxon-name-part-type="genus" reg="Lilioceris">L.</tp:taxon-name-part><tp:taxon-name-part taxon-name-part-type="species" reg="lianzhouensis">lianzhouensis</tp:taxon-name-part></tp:taxon-name></italic>, ♀, China (Yunnan) <bold>43</bold><italic><tp:taxon-name><tp:taxon-name-part taxon-name-part-type="genus" reg="Lilioceris">L.</tp:taxon-name-part><tp:taxon-name-part taxon-name-part-type="species" reg="rondoni">rondoni</tp:taxon-name-part></tp:taxon-name></italic>, ♂, China (Hainan) <bold>44</bold><italic><tp:taxon-name><tp:taxon-name-part taxon-name-part-type="genus" reg="Lilioceris">L.</tp:taxon-name-part><tp:taxon-name-part taxon-name-part-type="species" reg="rufometallica">rufometallica</tp:taxon-name-part></tp:taxon-name></italic>, ♀, China (Yunnan) <bold>45</bold><italic><tp:taxon-name><tp:taxon-name-part taxon-name-part-type="genus" reg="Lilioceris">L.</tp:taxon-name-part><tp:taxon-name-part taxon-name-part-type="species" reg="semipunctata">semipunctata</tp:taxon-name-part></tp:taxon-name></italic>, ♀, China (Yunnan) <bold>46</bold><italic><tp:taxon-name><tp:taxon-name-part taxon-name-part-type="genus" reg="Lilioceris">L.</tp:taxon-name-part><tp:taxon-name-part taxon-name-part-type="species" reg="yuae">yuae</tp:taxon-name-part></tp:taxon-name></italic>, ♀, China (Hainan) <bold>A</bold> head <bold>B</bold> pronotum <bold>C</bold> abdominal sternite.</p></caption><graphic xmlns:xlink="http://www.w3.org/1999/xlink" xlink:href="zookeys-1195-337_article-114392__-g010.jpg" position="float" orientation="portrait" xlink:type="simple" id="oo_1006239.jpg"><uri content-type="original_file" xlink:type="simple">https://binary.pensoft.net/fig/1006239</uri></graphic></fig><fig id="F11" position="float" orientation="portrait"><object-id xmlns:xlink="http://www.w3.org/1999/xlink" content-type="doi" xlink:type="simple">10.3897/zookeys.1195.114392.figures47-50</object-id><object-id xmlns:xlink="http://www.w3.org/1999/xlink" content-type="arpha" xlink:type="simple">A6004DEE-DE31-5F10-A3C7-BD408B29426A</object-id><label>Figures 47–50.</label><caption><p>Male genitalia of <italic><tp:taxon-name><tp:taxon-name-part taxon-name-part-type="genus" reg="Lilioceris">Lilioceris</tp:taxon-name-part></tp:taxon-name></italic> spp. <bold>47</bold><italic><tp:taxon-name><tp:taxon-name-part taxon-name-part-type="genus" reg="Lilioceris">L.</tp:taxon-name-part><tp:taxon-name-part taxon-name-part-type="species" reg="dentifemoralis">dentifemoralis</tp:taxon-name-part></tp:taxon-name></italic>, China (Hainan) <bold>48</bold><italic><tp:taxon-name><tp:taxon-name-part taxon-name-part-type="genus" reg="Lilioceris">L.</tp:taxon-name-part><tp:taxon-name-part taxon-name-part-type="species" reg="rondoni">rondoni</tp:taxon-name-part></tp:taxon-name></italic>, China (Yunnan) <bold>49</bold><italic><tp:taxon-name><tp:taxon-name-part taxon-name-part-type="genus" reg="Lilioceris">L.</tp:taxon-name-part><tp:taxon-name-part taxon-name-part-type="species" reg="rufometallica">rufometallica</tp:taxon-name-part></tp:taxon-name></italic>, China (Yunnan) <bold>50</bold><italic><tp:taxon-name><tp:taxon-name-part taxon-name-part-type="genus" reg="Lilioceris">L.</tp:taxon-name-part><tp:taxon-name-part taxon-name-part-type="species" reg="semipunctata">semipunctata</tp:taxon-name-part></tp:taxon-name></italic>, China (Yunnan) <bold>A</bold> aedeagus, lateral view <bold>B</bold> aedeagus, dorsal view <bold>C</bold> sclerites in internal sac, lateral view <bold>D</bold> dorsal sclerite, dorsal view. Scale bars: 0.2 mm.</p></caption><graphic xmlns:xlink="http://www.w3.org/1999/xlink" xlink:href="zookeys-1195-337_article-114392__-g011.jpg" position="float" orientation="portrait" xlink:type="simple" id="oo_1006240.jpg"><uri content-type="original_file" xlink:type="simple">https://binary.pensoft.net/fig/1006240</uri></graphic></fig><fig id="F13" position="float" orientation="portrait"><object-id xmlns:xlink="http://www.w3.org/1999/xlink" content-type="doi" xlink:type="simple">10.3897/zookeys.1195.114392.figures57-66</object-id><object-id xmlns:xlink="http://www.w3.org/1999/xlink" content-type="arpha" xlink:type="simple">ABEFBF87-8B5D-552C-9DA2-52261944B244</object-id><label>Figures 57–66.</label><caption><p>Female reproductive organs of <italic><tp:taxon-name><tp:taxon-name-part taxon-name-part-type="genus" reg="Lilioceris">Lilioceris</tp:taxon-name-part></tp:taxon-name></italic> spp. <bold>57</bold><italic><tp:taxon-name><tp:taxon-name-part taxon-name-part-type="genus" reg="Lilioceris">L.</tp:taxon-name-part><tp:taxon-name-part taxon-name-part-type="species" reg="dentifemoralis">dentifemoralis</tp:taxon-name-part></tp:taxon-name></italic>, China (Hainan) <bold>58</bold><italic><tp:taxon-name><tp:taxon-name-part taxon-name-part-type="genus" reg="Lilioceris">L.</tp:taxon-name-part><tp:taxon-name-part taxon-name-part-type="species" reg="consentanea">consentanea</tp:taxon-name-part></tp:taxon-name></italic>, China (Hainan) <bold>59</bold><italic><tp:taxon-name><tp:taxon-name-part taxon-name-part-type="genus" reg="Lilioceris">L.</tp:taxon-name-part><tp:taxon-name-part taxon-name-part-type="species" reg="lianzhouensis">lianzhouensis</tp:taxon-name-part></tp:taxon-name></italic>, China (Yunnan: Wuding) <bold>60</bold><italic><tp:taxon-name><tp:taxon-name-part taxon-name-part-type="genus" reg="Lilioceris">L.</tp:taxon-name-part><tp:taxon-name-part taxon-name-part-type="species" reg="latissima">latissima</tp:taxon-name-part></tp:taxon-name></italic>, Japan (Tokyo) <bold>61</bold><italic><tp:taxon-name><tp:taxon-name-part taxon-name-part-type="genus" reg="Lilioceris">L.</tp:taxon-name-part><tp:taxon-name-part taxon-name-part-type="species" reg="jianfenglingensis">jianfenglingensis</tp:taxon-name-part></tp:taxon-name></italic>, China (Yunnan) <bold>62</bold><italic><tp:taxon-name><tp:taxon-name-part taxon-name-part-type="genus" reg="Lilioceris">L.</tp:taxon-name-part><tp:taxon-name-part taxon-name-part-type="species" reg="semipunctata">semipunctata</tp:taxon-name-part></tp:taxon-name></italic>, China (Yunnan: Wuding) <bold>63</bold><italic><tp:taxon-name><tp:taxon-name-part taxon-name-part-type="genus" reg="Lilioceris">L.</tp:taxon-name-part><tp:taxon-name-part taxon-name-part-type="species" reg="rondoni">rondoni</tp:taxon-name-part></tp:taxon-name></italic>, China (Yunnan) <bold>64</bold><italic><tp:taxon-name><tp:taxon-name-part taxon-name-part-type="genus" reg="Lilioceris">L.</tp:taxon-name-part><tp:taxon-name-part taxon-name-part-type="species" reg="rufometallica">rufometallica</tp:taxon-name-part></tp:taxon-name></italic>, China (Yunnan) <bold>65</bold><italic><tp:taxon-name><tp:taxon-name-part taxon-name-part-type="genus" reg="Lilioceris">L.</tp:taxon-name-part><tp:taxon-name-part taxon-name-part-type="species" reg="discrepens">discrepens</tp:taxon-name-part></tp:taxon-name></italic>, China (Yunnan) <bold>66</bold><italic><tp:taxon-name><tp:taxon-name-part taxon-name-part-type="genus" reg="Lilioceris">L.</tp:taxon-name-part><tp:taxon-name-part taxon-name-part-type="species" reg="yuae">yuae</tp:taxon-name-part></tp:taxon-name></italic>, China (Hainan) <bold>A</bold> dorsal view <bold>B</bold> ventral view <bold>C</bold> spermatheca. Scale bars: 0.5 mm.</p></caption><graphic xmlns:xlink="http://www.w3.org/1999/xlink" xlink:href="zookeys-1195-337_article-114392__-g013.jpg" position="float" orientation="portrait" xlink:type="simple" id="oo_1006243.jpg"><uri content-type="original_file" xlink:type="simple">https://binary.pensoft.net/fig/1006243</uri></graphic></fig><fig id="F15" position="float" orientation="portrait"><object-id xmlns:xlink="http://www.w3.org/1999/xlink" content-type="doi" xlink:type="simple">10.3897/zookeys.1195.114392.figure68</object-id><object-id xmlns:xlink="http://www.w3.org/1999/xlink" content-type="arpha" xlink:type="simple">D8778F7F-B29A-58A1-A30E-E4CB4C16C43B</object-id><label>Figure 68.</label><caption><p>Distribution map of <italic><tp:taxon-name><tp:taxon-name-part taxon-name-part-type="genus" reg="Lilioceris">Lilioceris</tp:taxon-name-part></tp:taxon-name></italic> spp. (all marked location information is derived from the labels of available specimens).</p></caption><graphic xmlns:xlink="http://www.w3.org/1999/xlink" xlink:href="zookeys-1195-337_article-114392__-g015.jpg" position="float" orientation="portrait" xlink:type="simple" id="oo_1006245.jpg"><uri content-type="original_file" xlink:type="simple">https://binary.pensoft.net/fig/1006245</uri></graphic></fig><fig id="F9" position="float" orientation="portrait"><object-id xmlns:xlink="http://www.w3.org/1999/xlink" content-type="doi" xlink:type="simple">10.3897/zookeys.1195.114392.figures32-36</object-id><object-id xmlns:xlink="http://www.w3.org/1999/xlink" content-type="arpha" xlink:type="simple">71F5B9CF-EE4C-5063-B413-F45235D78EB0</object-id><label>Figures 32–36.</label><caption><p>Abdominal sternites, elytra, leg, and antennae of <italic><tp:taxon-name><tp:taxon-name-part taxon-name-part-type="genus" reg="Lilioceris">Lilioceris</tp:taxon-name-part></tp:taxon-name></italic> spp. <bold>32</bold><italic><tp:taxon-name><tp:taxon-name-part taxon-name-part-type="genus" reg="Lilioceris">L.</tp:taxon-name-part><tp:taxon-name-part taxon-name-part-type="species" reg="lianzhouensis">lianzhouensis</tp:taxon-name-part></tp:taxon-name></italic>, ♂, China (Hainan) <bold>33</bold><italic><tp:taxon-name><tp:taxon-name-part taxon-name-part-type="genus" reg="Lilioceris">L.</tp:taxon-name-part><tp:taxon-name-part taxon-name-part-type="species" reg="rondoni">rondoni</tp:taxon-name-part></tp:taxon-name></italic>, ♂, China (Yunnan) <bold>34</bold><italic><tp:taxon-name><tp:taxon-name-part taxon-name-part-type="genus" reg="Lilioceris">L.</tp:taxon-name-part><tp:taxon-name-part taxon-name-part-type="species" reg="rufometallica">rufometallica</tp:taxon-name-part></tp:taxon-name></italic>, ♀, China (Hainan) <bold>35</bold><italic><tp:taxon-name><tp:taxon-name-part taxon-name-part-type="genus" reg="Lilioceris">L.</tp:taxon-name-part><tp:taxon-name-part taxon-name-part-type="species" reg="semipunctata">semipunctata</tp:taxon-name-part></tp:taxon-name></italic>, ♂, China (Yunnan) <bold>36</bold><italic><tp:taxon-name><tp:taxon-name-part taxon-name-part-type="genus" reg="Lilioceris">L.</tp:taxon-name-part><tp:taxon-name-part taxon-name-part-type="species" reg="yuae">yuae</tp:taxon-name-part></tp:taxon-name></italic>, ♀, China (Hainan) <bold>A</bold> abdominal sternites <bold>B</bold> elytra <bold>C</bold> leg <bold>D</bold> antennae.</p></caption><graphic xmlns:xlink="http://www.w3.org/1999/xlink" xlink:href="zookeys-1195-337_article-114392__-g009.jpg" position="float" orientation="portrait" xlink:type="simple" id="oo_1006238.jpg"><uri content-type="original_file" xlink:type="simple">https://binary.pensoft.net/fig/1006238</uri></graphic></fig></tp:treatment-sec></tp:taxon-treatment>
