# Supplementary material for: ﻿A review of the semipunctata species group within the genus Lilioceris Reitter, 1913 (Coleoptera, Chrysomelidae)
Source: Zookeys. 2024 Mar 20;1195:337–81. doi: 10.3897/zookeys.1195.114392 (PMC10973769; doi:10.3897/zookeys.1195.114392)
Supplement: XML Treatment for Lilioceris discrepens [file zookeys.1195.114392-treatment4.xml]

<!DOCTYPE tp:taxon-treatment
  PUBLIC "-//TaxonX//DTD Taxonomic Treatment Publishing DTD v0 20100105//EN" "tax-treatment-NSO.dtd">
<tp:taxon-treatment xmlns:tp="http://www.plazi.org/taxpub"><tp:treatment-meta><kwd-group><label>Taxon classification</label><kwd>
                <named-content content-type="kingdom">Animalia</named-content>
              </kwd><kwd>
                <named-content content-type="order">Coleoptera</named-content>
              </kwd><kwd>
                <named-content content-type="family">Chrysomelidae</named-content>
              </kwd></kwd-group><mixed-citation publication-type="journal"><person-group><name><surname>Xu</surname><given-names>Yuan</given-names></name><name><surname>Qiao</surname><given-names>Gexia</given-names></name><name><surname>Liang</surname><given-names>Hongbin</given-names></name></person-group><article-title>﻿A review of the <italic><tp:taxon-name><tp:taxon-name-part taxon-name-part-type="genus" reg="Lilioceris"/><tp:taxon-name-part taxon-name-part-type="species" reg="semipunctata">semipunctata</tp:taxon-name-part></tp:taxon-name></italic> species group within the genus <italic><tp:taxon-name><tp:taxon-name-part taxon-name-part-type="genus" reg="Lilioceris">Lilioceris</tp:taxon-name-part></tp:taxon-name></italic> Reitter, 1913 (<tp:taxon-name><tp:taxon-name-part taxon-name-part-type="order">Coleoptera</tp:taxon-name-part></tp:taxon-name>, <tp:taxon-name><tp:taxon-name-part taxon-name-part-type="family">Chrysomelidae</tp:taxon-name-part></tp:taxon-name>)</article-title><source>Zookeys</source><day>20</day><month>03</month><year>2024</year><volume>1195</volume><fpage>337</fpage><lpage>381</lpage><pub-id pub-id-type="doi">10.3897/zookeys.1195.114392</pub-id></mixed-citation></tp:treatment-meta><tp:nomenclature><label>﻿</label><tp:taxon-name>
              <object-id xmlns:xlink="http://www.w3.org/1999/xlink" content-type="arpha" xlink:type="simple">F6B10B90-F5F7-5A88-9AF3-DECDEEAE4386</object-id>
              <tp:taxon-name-part taxon-name-part-type="genus" reg="Lilioceris">Lilioceris</tp:taxon-name-part>
              <tp:taxon-name-part taxon-name-part-type="species" reg="discrepens">discrepens</tp:taxon-name-part>
            </tp:taxon-name><tp:taxon-authority>(Baly, 1879)</tp:taxon-authority><xref ref-type="fig" rid="F3">Figs 9</xref><xref ref-type="fig" rid="F3">, 10</xref><xref ref-type="fig" rid="F8">, 29A–D</xref><xref ref-type="fig" rid="F10">, 39A–C</xref><xref ref-type="fig" rid="F12">, 51A–D</xref><xref ref-type="fig" rid="F13">, 65A–C</xref><xref ref-type="fig" rid="F14">, 67</xref><xref ref-type="fig" rid="F17">, 70A, B</xref><tp:nomenclature-citation-list><tp:nomenclature-citation><tp:taxon-name>
                  <tp:taxon-name-part taxon-name-part-type="genus" reg="Crioceris">Crioceris</tp:taxon-name-part>
                  <tp:taxon-name-part taxon-name-part-type="species" reg="discrepens">discrepens</tp:taxon-name-part>
                </tp:taxon-name><comment>Baly, 1879: 316 (Siam, Laos).</comment></tp:nomenclature-citation><tp:nomenclature-citation><tp:taxon-name>
                  <tp:taxon-name-part taxon-name-part-type="genus" reg="Lilioceris">Lilioceris</tp:taxon-name-part>
                  <tp:taxon-name-part taxon-name-part-type="species" reg="discrepens">discrepens</tp:taxon-name-part>
                </tp:taxon-name><comment>: <xref ref-type="bibr" rid="B13">Kimoto and Gressitt 1979</xref>: 220.</comment></tp:nomenclature-citation></tp:nomenclature-citation-list></tp:nomenclature><tp:treatment-sec sec-type="type material" id="SECID0EF2AG"><title>Type material examined.</title><p><bold><italic>Syntype</italic></bold> of <italic><tp:taxon-name><tp:taxon-name-part taxon-name-part-type="genus" reg="Lilioceris">Lilioceris</tp:taxon-name-part><tp:taxon-name-part taxon-name-part-type="species" reg="discrepens">discrepens</tp:taxon-name-part></tp:taxon-name></italic> (<named-content xmlns:xlink="http://www.w3.org/1999/xlink" content-type="dwc:institutional_code" xlink:title="Natural History Museum, London" xlink:href="http://grbio.org/institution/natural-history-museum-london" xlink:type="simple">NHML</named-content>, photo), Type / Type / Baly Coll. / <tp:taxon-name><tp:taxon-name-part taxon-name-part-type="genus" reg="Crioceris">Crioceris</tp:taxon-name-part><tp:taxon-name-part taxon-name-part-type="species" reg="discrepens">discrepens</tp:taxon-name-part></tp:taxon-name> Baly, Siam / <tp:taxon-name><tp:taxon-name-part taxon-name-part-type="genus" reg="Crioceris">Crioceris</tp:taxon-name-part><tp:taxon-name-part taxon-name-part-type="species" reg="discrepens">discrepens</tp:taxon-name-part></tp:taxon-name> Baly, Type / BMNH(E)1344920.</p></tp:treatment-sec><tp:treatment-sec sec-type="material" id="SECID0ET3AG"><title>Other material examined.</title><p>Total 29 specimens. <bold>China: Yunnan</bold>: 1♂, Gongshan, Dulongjiang, Maku, 2021.5.31 / <named-content xmlns:xlink="http://www.w3.org/1999/xlink" content-type="dwc:verbatimCoordinates" xlink:type="simple"><named-content content-type="geo-json" specific-use="{&#34;type&#34;:&#34;Point&#34;,&#34;coordinates&#34;:[98.308040,27.689360]}" id="NCID0E53AG" xlink:type="simple">27.68936°N, 98.30804°E</named-content></named-content>, 1691 m, Liang H.B., Xu Y., Zhang N. coll.; 1♀, Jinping, Jinzhuzhai, 2012. 5.14, Yang XD coll.; 1♀1♂, Xinping, Ailao Shan, 2021.5.16 / N24.306612, E101. 351084, 1732 m, Zhang N. coll; 1♂, Ruili, Bangdazhai, N. Y. Tsa coll.; 1♀, Gongshan, Dulongjiang, Qinlandang, beach. <named-content xmlns:xlink="http://www.w3.org/1999/xlink" content-type="dwc:verbatimCoordinates" xlink:type="simple"><named-content content-type="geo-json" specific-use="{&#34;type&#34;:&#34;Point&#34;,&#34;coordinates&#34;:[98.287310,27.678540]}" id="NCID0EG4AG" xlink:type="simple">27.67854°N, 98.28731°E</named-content></named-content>, 1970 m, 2006.8.31 day, Liu Ye collector California Academy and IOZ. Chinese. Acad. Sci., <tp:taxon-name><tp:taxon-name-part taxon-name-part-type="genus" reg="Lilioceris">L.</tp:taxon-name-part><tp:taxon-name-part taxon-name-part-type="species" reg="discrepens">discrepens</tp:taxon-name-part></tp:taxon-name>, det. Liang H.B. 2019; 1♀, Xishuangbanna, Mengla, Longlin Xincun, <named-content xmlns:xlink="http://www.w3.org/1999/xlink" content-type="dwc:verbatimCoordinates" xlink:type="simple"><named-content content-type="geo-json" specific-use="{&#34;type&#34;:&#34;Point&#34;,&#34;coordinates&#34;:[101.494150,21.529140]}" id="NCID0EY4AG" xlink:type="simple">21.52914°N, 101.49415°E</named-content></named-content>, 1066 m / Hongbin Liang and Yuan Xu coll.; 1♀, Malipo, Lao Shan Yaowanggu, 2021.4.19 / <named-content xmlns:xlink="http://www.w3.org/1999/xlink" content-type="dwc:verbatimCoordinates" xlink:type="simple"><named-content content-type="geo-json" specific-use="{&#34;type&#34;:&#34;Point&#34;,&#34;coordinates&#34;:[104.825620,23.009190]}" id="NCID0EA5AG" xlink:type="simple">23.00919°N, 104.82562°E</named-content></named-content>, 1050 m, Hongbin Liang, Yuan Xu and Neng Zhang coll.; 1♀, Xishuangbanna, Menghai, Bulang Shan, 2011.4.28, Hongbin Liang and Kaiqin Li coll.; 2♀, Xishuangbanna, Mengla, 620–650 m, 1958.XI.16, Yiran Zhang coll.; 1♀, Jinping, Changpotou, 1000 m, 1956.V.22, Keren Huang coll.; 2♀, Xishuangbanna, Mengla, 620–650 m, 1959.VII.7, Facai Zhang coll.; 1♀, Xishuangbanna, Menga, 1050–1080 m, 1958.V.17, Fuji Pu coll.; 1♀, Jinping, Changpotou, 1200 m, 1956.V.23, Keren Huang coll.; 1♀, Xishuangbanna, Menglun botanic garden, 1988.XI.20; 1♂, Xishuangbanna, Mengla, 620–650 m, 1959.VI.2, Yiran Zhang coll.; 1♂, Xishuangbanna, Mengla, 620–650 m, 1959.V.29, Suofu Li coll.; 1♂, Ruili, Bangdazhai, 2014.IX.4, NY Tsa coll.; 1♀, Xishuangbanna, Mengla, Longlin New village, <named-content xmlns:xlink="http://www.w3.org/1999/xlink" content-type="dwc:verbatimCoordinates" xlink:type="simple"><named-content content-type="geo-json" specific-use="{&#34;type&#34;:&#34;Point&#34;,&#34;coordinates&#34;:[101.494150,21.529140]}" id="NCID0EI5AG" xlink:type="simple">21.52914°N, 101.49415°E</named-content></named-content>, 1066 m, 2020.VI. 6, Hongbin Liang and Yuan Xu coll.; 1♂, Gongshan, Dulongjiang, Maku village, <named-content xmlns:xlink="http://www.w3.org/1999/xlink" content-type="dwc:verbatimCoordinates" xlink:type="simple"><named-content content-type="geo-json" specific-use="{&#34;type&#34;:&#34;Point&#34;,&#34;coordinates&#34;:[98.305130,27.689790]}" id="NCID0EQ5AG" xlink:type="simple">27.68979°N, 98.30513°E</named-content></named-content>, 1733 m, 2021.V.31, Hongbin Liang and Yuan Xu coll.; 1♀, Jinping, Jinzhuzhai, 2012.V.14, Xiaodong Yang coll.; 1♀, Malipo, Lao Shan Yaowanggu, <named-content xmlns:xlink="http://www.w3.org/1999/xlink" content-type="dwc:verbatimCoordinates" xlink:type="simple"><named-content content-type="geo-json" specific-use="{&#34;type&#34;:&#34;Point&#34;,&#34;coordinates&#34;:[104.825620,23.009190]}" id="NCID0EY5AG" xlink:type="simple">23.00919°N, 104.82562°E</named-content></named-content>, 1050 m, 2021.IV.19, Hongbin Liang and Yuan Xu coll.; 1♀1♂, Xinping, Dacunzi, <named-content xmlns:xlink="http://www.w3.org/1999/xlink" content-type="dwc:verbatimCoordinates" xlink:type="simple"><named-content content-type="geo-json" specific-use="{&#34;type&#34;:&#34;Point&#34;,&#34;coordinates&#34;:[101.351084,24.306612]}" id="NCID0EA6AG" xlink:type="simple">24.306612°N, 101.351084°E</named-content></named-content> 1731 m, 2021.V.16, Neng Zhang coll.; <bold>Guangxi</bold>: 1♂, Guangxi, Longzhou, Daqing Shan, 360 m, 1963.IV.23, Chunguang Wang coll.; <bold>Vietnam</bold>: 1♂, Museum Paris, Tonkin N., Reg Dha-Giang (H Riviere Claire) Siebens Olivier 1916.</p></tp:treatment-sec><tp:treatment-sec sec-type="diagnosis" id="SECID0EJ6AG"><title>Diagnosis.</title><p>Anterior angles of pronotum protruding, pronotal disc with four or five irregular rows of fine punctures. Humeral groove of elytra distinct, punctures of elytra sparse and diminishing posteriorly, absent on apical 1/3. Femora of mid- and hind legs without tooth. Lateral metasternum with a long strip of pubescence.</p></tp:treatment-sec><tp:treatment-sec sec-type="redescription" id="SECID0EO6AG"><title>Redescription.</title><p><abbrev xmlns:xlink="http://www.w3.org/1999/xlink" xlink:title="Body length" id="ABBRID0EU6AG" xlink:type="simple">BL</abbrev> = 9.5–14.5 mm, <abbrev xmlns:xlink="http://www.w3.org/1999/xlink" xlink:title="body width" id="ABBRID0EY6AG" xlink:type="simple">BW</abbrev> = 4.4–4.7 mm. <bold><italic>Body</italic></bold> brownish red.</p><p><bold><italic>Head</italic></bold> (Figs <xref ref-type="fig" rid="F3">9</xref>, <xref ref-type="fig" rid="F10">39A</xref>). Vertex flat, with a deep groove in the middle, sparsely punctate and pubescent laterally; frontoclypeal area triangular, lateral disc with sparse punctures and pubescence; labrum transverse, with sparse pubescence; antennae nearly 1/2 of body length, antennomeres 1–4 nearly globular, antennomere 2 shortest, antennomeres 5–10 nearly 1.1× as long as wide, antennomere 11 slender.</p><p><bold><italic>Pronotum</italic></bold> (Figs <xref ref-type="fig" rid="F3">9</xref>, <xref ref-type="fig" rid="F10">39B</xref>). Anterior angles protruding, posterior angles not protruding; sides slightly constricted in the middle; disc flat; middle of disc with four or five irregular rows of fine punctures. Scutellum triangular and pubescent.</p><p><bold><italic>Elytra</italic></bold> (Figs <xref ref-type="fig" rid="F3">9</xref>, <xref ref-type="fig" rid="F8">29B</xref>). Humeri protruding, humeral groove and basal impression distinct; elytra without completely punctate striae, punctures sparse and large in the base, diminishing posteriorly, absent on apical 1/3; intervals smooth; epipleura raised, with a sparse row of fine punctures.</p><p><bold><italic>Mesosternum pubescent</italic>.</bold> Lateral metasternum with a long and arcuate strip of pubescence, metepisternum densely pubescent. Metepisternum densely pubescent (Fig. <xref ref-type="fig" rid="F10">39C</xref>).</p><p><bold><italic>Abdominal sternite</italic></bold> (Fig. <xref ref-type="fig" rid="F8">29A</xref>). Lateral transverse impressions big and distinct on sternites 1–4, other areas of sternites 1–4 densely pubescent.</p><p><bold><italic>Leg</italic></bold> (Fig. <xref ref-type="fig" rid="F8">29C</xref>). Femora with dense pubescence on the dorsal surface, with sparse pubescence on the ventral surface, without tooth.</p><p><bold><italic>Male genitalia</italic></bold> (Fig. <xref ref-type="fig" rid="F12">51A–D</xref>). Ostium occupying 1/4 length of median lobe (Fig. <xref ref-type="fig" rid="F12">51A</xref>); apex sharp (Fig. <xref ref-type="fig" rid="F12">51B</xref>); tegmen Y-shaped, basal piece of tegmen triangular and broad, lateral lobes sclerotized and combined with second connecting membrane; internal sac membranous, with distinct dorsal and ventral sclerites, posterior part of dorsal sclerite in dorsal view parallel, ventral sclerite elongated and curly (= flagellum), median sclerite small (Fig. <xref ref-type="fig" rid="F12">51C, D</xref>).</p><p><bold><italic>Female reproductive organs</italic></bold> (Fig. <xref ref-type="fig" rid="F13">65A–C</xref>). Tergites 8 and 9, sternites 8 and 9 sclerotized, posterior areas of tergite 8, sternite 8, and apodemes with pubescence, spiculum gastrale Y-shaped and long; ovipositor with dense pubescence, distal part of ovipositor cylindrical, long and with a protuberance; spermatheca simple and hooked.</p></tp:treatment-sec><tp:treatment-sec sec-type="distribution" id="SECID0EPDBG"><title>Distribution</title><p><bold>(Fig. <xref ref-type="fig" rid="F14">67</xref>).</bold> China (Yunnan, Guangxi); Laos; Thailand; Vietnam. New record from China</p></tp:treatment-sec><tp:treatment-sec sec-type="host" id="SECID0E3DBG"><title>Host plant and habitat</title><p><bold>(Fig. <xref ref-type="fig" rid="F17">70A, B</xref>).</bold> This species is fed on <italic><tp:taxon-name><tp:taxon-name-part taxon-name-part-type="genus" reg="Smilax">Smilax</tp:taxon-name-part></tp:taxon-name></italic> sp. according to our observations in Yunnan. One locality of this species in Maku village (Yunnan, Gongshan, Dulongjiang) is situated at the subtropics. The habitat is primeval forest, which is characterized by both high temperatures and humidity, plentiful precipitation, but without much sunlight. The forests are composed of tall trees, woody vines, and weeds.</p></tp:treatment-sec><tp:treatment-sec sec-type="remarks" id="SECID0EQEBG"><title>Remarks.</title><p>The body size of this species is very large for the genus. It is similar to <italic><tp:taxon-name><tp:taxon-name-part taxon-name-part-type="genus" reg="Lilioceris">L.</tp:taxon-name-part><tp:taxon-name-part taxon-name-part-type="species" reg="latissima">latissima</tp:taxon-name-part></tp:taxon-name></italic>, but differs by the pronotal disc with four or five irregular rows of fine punctures, and the lateral metasternum with a long arcuate strip of pubescence (in <italic><tp:taxon-name><tp:taxon-name-part taxon-name-part-type="genus" reg="Lilioceris">L.</tp:taxon-name-part><tp:taxon-name-part taxon-name-part-type="species" reg="latissima">latissima</tp:taxon-name-part></tp:taxon-name></italic>, the pronotal disc has two rows of fine punctures, and the lateral metasternum is smooth).</p><p><italic><tp:taxon-name><tp:taxon-name-part taxon-name-part-type="genus" reg="Lilioceris">Lilioceris</tp:taxon-name-part><tp:taxon-name-part taxon-name-part-type="species" reg="discrepens">discrepens</tp:taxon-name-part></tp:taxon-name></italic> was described by <xref ref-type="bibr" rid="B1">Baly (1879)</xref> from Laos, subsequently listed with simple characteristics in a key by <xref ref-type="bibr" rid="B13">Kimoto and Gressitt (1979</xref>: 220) and an illustration of the sternum and episternum (<xref ref-type="bibr" rid="B13">Kimoto and Gressitt 1979</xref>: 224, fig. 14j), but we examined the types (Figs <xref ref-type="fig" rid="F3">9</xref>, <xref ref-type="fig" rid="F3">10</xref>) and found that the identification was wrong. The lateral metasternum has a long strip of pubescence, rather than the sparse pubescence as illustrated by <xref ref-type="bibr" rid="B13">Kimoto and Gressitt (1979)</xref>.</p></tp:treatment-sec><tp:treatment-sec><!--Section generated to contain objects referenced in tp:taxon-treatment.--><fig id="F3" position="float" orientation="portrait"><object-id xmlns:xlink="http://www.w3.org/1999/xlink" content-type="doi" xlink:type="simple">10.3897/zookeys.1195.114392.figures7-10</object-id><object-id xmlns:xlink="http://www.w3.org/1999/xlink" content-type="arpha" xlink:type="simple">42A9D086-C5D3-5302-B23A-6C960F808755</object-id><label>Figures 7–10.</label><caption><p>Habitus of <italic><tp:taxon-name><tp:taxon-name-part taxon-name-part-type="genus" reg="Lilioceris">Lilioceris</tp:taxon-name-part></tp:taxon-name></italic> spp. <bold>7, 8</bold><italic><tp:taxon-name><tp:taxon-name-part taxon-name-part-type="genus" reg="Lilioceris">L.</tp:taxon-name-part><tp:taxon-name-part taxon-name-part-type="species" reg="dentifemoralis">dentifemoralis</tp:taxon-name-part></tp:taxon-name></italic>, holotype, China (Hainan), photographed by Yuan Xu <bold>9, 10</bold><italic><tp:taxon-name><tp:taxon-name-part taxon-name-part-type="genus" reg="Lilioceris">L.</tp:taxon-name-part><tp:taxon-name-part taxon-name-part-type="species" reg="discrepens">discrepens</tp:taxon-name-part></tp:taxon-name></italic>, syntype, Laos, photographed by Hongbin Liang. Scale bars: 5.0 mm.</p></caption><graphic xmlns:xlink="http://www.w3.org/1999/xlink" xlink:href="zookeys-1195-337_article-114392__-g003.jpg" position="float" orientation="portrait" xlink:type="simple" id="oo_1006232.jpg"><uri content-type="original_file" xlink:type="simple">https://binary.pensoft.net/fig/1006232</uri></graphic></fig><fig id="F8" position="float" orientation="portrait"><object-id xmlns:xlink="http://www.w3.org/1999/xlink" content-type="doi" xlink:type="simple">10.3897/zookeys.1195.114392.figures27-31</object-id><object-id xmlns:xlink="http://www.w3.org/1999/xlink" content-type="arpha" xlink:type="simple">16DDFA45-F530-59A1-ABD3-EE9CE794F958</object-id><label>Figures 27–31.</label><caption><p>Abdominal sternites, elytra, leg, and antennae of <italic><tp:taxon-name><tp:taxon-name-part taxon-name-part-type="genus" reg="Lilioceris">Lilioceris</tp:taxon-name-part></tp:taxon-name></italic> spp. <bold>27</bold><italic><tp:taxon-name><tp:taxon-name-part taxon-name-part-type="genus" reg="Lilioceris">L.</tp:taxon-name-part><tp:taxon-name-part taxon-name-part-type="species" reg="consentanea">consentanea</tp:taxon-name-part></tp:taxon-name></italic>, ♂, China (Hainan) <bold>28</bold><italic><tp:taxon-name><tp:taxon-name-part taxon-name-part-type="genus" reg="Lilioceris">L.</tp:taxon-name-part><tp:taxon-name-part taxon-name-part-type="species" reg="dentifemoralis">dentifemoralis</tp:taxon-name-part></tp:taxon-name></italic>, ♂, China (Hainan) <bold>29</bold><italic><tp:taxon-name><tp:taxon-name-part taxon-name-part-type="genus" reg="Lilioceris">L.</tp:taxon-name-part><tp:taxon-name-part taxon-name-part-type="species" reg="discrepens">discrepens</tp:taxon-name-part></tp:taxon-name></italic>, ♂, China (Yunnan) <bold>30</bold><italic><tp:taxon-name><tp:taxon-name-part taxon-name-part-type="genus" reg="Lilioceris">L.</tp:taxon-name-part><tp:taxon-name-part taxon-name-part-type="species" reg="jianfenglingensis">jianfenglingensis</tp:taxon-name-part></tp:taxon-name></italic>, ♂, China (Yunnan) <bold>31</bold><italic><tp:taxon-name><tp:taxon-name-part taxon-name-part-type="genus" reg="Lilioceris">L.</tp:taxon-name-part><tp:taxon-name-part taxon-name-part-type="species" reg="latissima">latissima</tp:taxon-name-part></tp:taxon-name></italic>, ♂, China (Hainan) <bold>A</bold> abdominal sternites <bold>B</bold> elytra <bold>C</bold> leg <bold>D</bold> antennae.</p></caption><graphic xmlns:xlink="http://www.w3.org/1999/xlink" xlink:href="zookeys-1195-337_article-114392__-g008.jpg" position="float" orientation="portrait" xlink:type="simple" id="oo_1006237.jpg"><uri content-type="original_file" xlink:type="simple">https://binary.pensoft.net/fig/1006237</uri></graphic></fig><fig id="F10" position="float" orientation="portrait"><object-id xmlns:xlink="http://www.w3.org/1999/xlink" content-type="doi" xlink:type="simple">10.3897/zookeys.1195.114392.figures37-46</object-id><object-id xmlns:xlink="http://www.w3.org/1999/xlink" content-type="arpha" xlink:type="simple">4420E131-CB20-5D2D-92F9-6FAB226ED074</object-id><label>Figures 37–46.</label><caption><p>Head, pronotum, abdominal sternites of <italic><tp:taxon-name><tp:taxon-name-part taxon-name-part-type="genus" reg="Lilioceris">Lilioceris</tp:taxon-name-part></tp:taxon-name></italic> spp. <bold>37</bold><italic><tp:taxon-name><tp:taxon-name-part taxon-name-part-type="genus" reg="Lilioceris">L.</tp:taxon-name-part><tp:taxon-name-part taxon-name-part-type="species" reg="consentanea">consentanea</tp:taxon-name-part></tp:taxon-name></italic>, ♂, China (Hainan) <bold>38</bold><italic><tp:taxon-name><tp:taxon-name-part taxon-name-part-type="genus" reg="Lilioceris">L.</tp:taxon-name-part><tp:taxon-name-part taxon-name-part-type="species" reg="dentifemoralis">dentifemoralis</tp:taxon-name-part></tp:taxon-name></italic>, ♂, China (Hainan) <bold>39</bold><italic><tp:taxon-name><tp:taxon-name-part taxon-name-part-type="genus" reg="Lilioceris">L.</tp:taxon-name-part><tp:taxon-name-part taxon-name-part-type="species" reg="discrepens">discrepens</tp:taxon-name-part></tp:taxon-name></italic>, ♂, China (Yunnan) <bold>40</bold><italic><tp:taxon-name><tp:taxon-name-part taxon-name-part-type="genus" reg="Lilioceris">L.</tp:taxon-name-part><tp:taxon-name-part taxon-name-part-type="species" reg="jianfenglingensis">jianfenglingensis</tp:taxon-name-part></tp:taxon-name></italic>, ♂, China (Hainan) <bold>41</bold><italic><tp:taxon-name><tp:taxon-name-part taxon-name-part-type="genus" reg="Lilioceris">L.</tp:taxon-name-part><tp:taxon-name-part taxon-name-part-type="species" reg="latissima">latissima</tp:taxon-name-part></tp:taxon-name></italic>, ♀, China (Yunnan) <bold>42</bold><italic><tp:taxon-name><tp:taxon-name-part taxon-name-part-type="genus" reg="Lilioceris">L.</tp:taxon-name-part><tp:taxon-name-part taxon-name-part-type="species" reg="lianzhouensis">lianzhouensis</tp:taxon-name-part></tp:taxon-name></italic>, ♀, China (Yunnan) <bold>43</bold><italic><tp:taxon-name><tp:taxon-name-part taxon-name-part-type="genus" reg="Lilioceris">L.</tp:taxon-name-part><tp:taxon-name-part taxon-name-part-type="species" reg="rondoni">rondoni</tp:taxon-name-part></tp:taxon-name></italic>, ♂, China (Hainan) <bold>44</bold><italic><tp:taxon-name><tp:taxon-name-part taxon-name-part-type="genus" reg="Lilioceris">L.</tp:taxon-name-part><tp:taxon-name-part taxon-name-part-type="species" reg="rufometallica">rufometallica</tp:taxon-name-part></tp:taxon-name></italic>, ♀, China (Yunnan) <bold>45</bold><italic><tp:taxon-name><tp:taxon-name-part taxon-name-part-type="genus" reg="Lilioceris">L.</tp:taxon-name-part><tp:taxon-name-part taxon-name-part-type="species" reg="semipunctata">semipunctata</tp:taxon-name-part></tp:taxon-name></italic>, ♀, China (Yunnan) <bold>46</bold><italic><tp:taxon-name><tp:taxon-name-part taxon-name-part-type="genus" reg="Lilioceris">L.</tp:taxon-name-part><tp:taxon-name-part taxon-name-part-type="species" reg="yuae">yuae</tp:taxon-name-part></tp:taxon-name></italic>, ♀, China (Hainan) <bold>A</bold> head <bold>B</bold> pronotum <bold>C</bold> abdominal sternite.</p></caption><graphic xmlns:xlink="http://www.w3.org/1999/xlink" xlink:href="zookeys-1195-337_article-114392__-g010.jpg" position="float" orientation="portrait" xlink:type="simple" id="oo_1006239.jpg"><uri content-type="original_file" xlink:type="simple">https://binary.pensoft.net/fig/1006239</uri></graphic></fig><fig id="F12" position="float" orientation="portrait"><object-id xmlns:xlink="http://www.w3.org/1999/xlink" content-type="doi" xlink:type="simple">10.3897/zookeys.1195.114392.figures51-56</object-id><object-id xmlns:xlink="http://www.w3.org/1999/xlink" content-type="arpha" xlink:type="simple">80B71BE4-0468-5098-9803-2A6B1A9211B6</object-id><label>Figures 51–56.</label><caption><p>Male genitalia of <italic><tp:taxon-name><tp:taxon-name-part taxon-name-part-type="genus" reg="Lilioceris">Lilioceris</tp:taxon-name-part></tp:taxon-name></italic> spp. <bold>51</bold><italic><tp:taxon-name><tp:taxon-name-part taxon-name-part-type="genus" reg="Lilioceris">L.</tp:taxon-name-part><tp:taxon-name-part taxon-name-part-type="species" reg="discrepens">discrepens</tp:taxon-name-part></tp:taxon-name></italic>, China (Hainan) <bold>52</bold><italic><tp:taxon-name><tp:taxon-name-part taxon-name-part-type="genus" reg="Lilioceris">L.</tp:taxon-name-part><tp:taxon-name-part taxon-name-part-type="species" reg="lianzhouensis">lianzhouensis</tp:taxon-name-part></tp:taxon-name></italic>, China (Yunnan) <bold>53</bold><italic><tp:taxon-name><tp:taxon-name-part taxon-name-part-type="genus" reg="Lilioceris">L.</tp:taxon-name-part><tp:taxon-name-part taxon-name-part-type="species" reg="latissima">latissima</tp:taxon-name-part></tp:taxon-name></italic>, China (Yunnan) <bold>54</bold><italic><tp:taxon-name><tp:taxon-name-part taxon-name-part-type="genus" reg="Lilioceris">L.</tp:taxon-name-part><tp:taxon-name-part taxon-name-part-type="species" reg="jianfenglingensis">jianfenglingensis</tp:taxon-name-part></tp:taxon-name></italic>, China (Yunnan) <bold>55</bold><italic><tp:taxon-name><tp:taxon-name-part taxon-name-part-type="genus" reg="Lilioceris">L.</tp:taxon-name-part><tp:taxon-name-part taxon-name-part-type="species" reg="yuae">yuae</tp:taxon-name-part></tp:taxon-name></italic>, China (Hainan) <bold>56</bold><italic><tp:taxon-name><tp:taxon-name-part taxon-name-part-type="genus" reg="Lilioceris">L.</tp:taxon-name-part><tp:taxon-name-part taxon-name-part-type="species" reg="consentanea">consentanea</tp:taxon-name-part></tp:taxon-name></italic>, China (Yunnan) <bold>A</bold> aedeagus, lateral view <bold>B</bold> aedeagus, dorsal view <bold>C</bold> sclerites in internal sac, lateral view <bold>D</bold> dorsal sclerite, dorsal view. Scale bars: 0.2 mm.</p></caption><graphic xmlns:xlink="http://www.w3.org/1999/xlink" xlink:href="zookeys-1195-337_article-114392__-g012.jpg" position="float" orientation="portrait" xlink:type="simple" id="oo_1006242.jpg"><uri content-type="original_file" xlink:type="simple">https://binary.pensoft.net/fig/1006242</uri></graphic></fig><fig id="F13" position="float" orientation="portrait"><object-id xmlns:xlink="http://www.w3.org/1999/xlink" content-type="doi" xlink:type="simple">10.3897/zookeys.1195.114392.figures57-66</object-id><object-id xmlns:xlink="http://www.w3.org/1999/xlink" content-type="arpha" xlink:type="simple">ABEFBF87-8B5D-552C-9DA2-52261944B244</object-id><label>Figures 57–66.</label><caption><p>Female reproductive organs of <italic><tp:taxon-name><tp:taxon-name-part taxon-name-part-type="genus" reg="Lilioceris">Lilioceris</tp:taxon-name-part></tp:taxon-name></italic> spp. <bold>57</bold><italic><tp:taxon-name><tp:taxon-name-part taxon-name-part-type="genus" reg="Lilioceris">L.</tp:taxon-name-part><tp:taxon-name-part taxon-name-part-type="species" reg="dentifemoralis">dentifemoralis</tp:taxon-name-part></tp:taxon-name></italic>, China (Hainan) <bold>58</bold><italic><tp:taxon-name><tp:taxon-name-part taxon-name-part-type="genus" reg="Lilioceris">L.</tp:taxon-name-part><tp:taxon-name-part taxon-name-part-type="species" reg="consentanea">consentanea</tp:taxon-name-part></tp:taxon-name></italic>, China (Hainan) <bold>59</bold><italic><tp:taxon-name><tp:taxon-name-part taxon-name-part-type="genus" reg="Lilioceris">L.</tp:taxon-name-part><tp:taxon-name-part taxon-name-part-type="species" reg="lianzhouensis">lianzhouensis</tp:taxon-name-part></tp:taxon-name></italic>, China (Yunnan: Wuding) <bold>60</bold><italic><tp:taxon-name><tp:taxon-name-part taxon-name-part-type="genus" reg="Lilioceris">L.</tp:taxon-name-part><tp:taxon-name-part taxon-name-part-type="species" reg="latissima">latissima</tp:taxon-name-part></tp:taxon-name></italic>, Japan (Tokyo) <bold>61</bold><italic><tp:taxon-name><tp:taxon-name-part taxon-name-part-type="genus" reg="Lilioceris">L.</tp:taxon-name-part><tp:taxon-name-part taxon-name-part-type="species" reg="jianfenglingensis">jianfenglingensis</tp:taxon-name-part></tp:taxon-name></italic>, China (Yunnan) <bold>62</bold><italic><tp:taxon-name><tp:taxon-name-part taxon-name-part-type="genus" reg="Lilioceris">L.</tp:taxon-name-part><tp:taxon-name-part taxon-name-part-type="species" reg="semipunctata">semipunctata</tp:taxon-name-part></tp:taxon-name></italic>, China (Yunnan: Wuding) <bold>63</bold><italic><tp:taxon-name><tp:taxon-name-part taxon-name-part-type="genus" reg="Lilioceris">L.</tp:taxon-name-part><tp:taxon-name-part taxon-name-part-type="species" reg="rondoni">rondoni</tp:taxon-name-part></tp:taxon-name></italic>, China (Yunnan) <bold>64</bold><italic><tp:taxon-name><tp:taxon-name-part taxon-name-part-type="genus" reg="Lilioceris">L.</tp:taxon-name-part><tp:taxon-name-part taxon-name-part-type="species" reg="rufometallica">rufometallica</tp:taxon-name-part></tp:taxon-name></italic>, China (Yunnan) <bold>65</bold><italic><tp:taxon-name><tp:taxon-name-part taxon-name-part-type="genus" reg="Lilioceris">L.</tp:taxon-name-part><tp:taxon-name-part taxon-name-part-type="species" reg="discrepens">discrepens</tp:taxon-name-part></tp:taxon-name></italic>, China (Yunnan) <bold>66</bold><italic><tp:taxon-name><tp:taxon-name-part taxon-name-part-type="genus" reg="Lilioceris">L.</tp:taxon-name-part><tp:taxon-name-part taxon-name-part-type="species" reg="yuae">yuae</tp:taxon-name-part></tp:taxon-name></italic>, China (Hainan) <bold>A</bold> dorsal view <bold>B</bold> ventral view <bold>C</bold> spermatheca. Scale bars: 0.5 mm.</p></caption><graphic xmlns:xlink="http://www.w3.org/1999/xlink" xlink:href="zookeys-1195-337_article-114392__-g013.jpg" position="float" orientation="portrait" xlink:type="simple" id="oo_1006243.jpg"><uri content-type="original_file" xlink:type="simple">https://binary.pensoft.net/fig/1006243</uri></graphic></fig><fig id="F14" position="float" orientation="portrait"><object-id xmlns:xlink="http://www.w3.org/1999/xlink" content-type="doi" xlink:type="simple">10.3897/zookeys.1195.114392.figure67</object-id><object-id xmlns:xlink="http://www.w3.org/1999/xlink" content-type="arpha" xlink:type="simple">01FAB378-7339-54E8-A550-A8C06A9728FF</object-id><label>Figure 67.</label><caption><p>Distribution map of <italic><tp:taxon-name><tp:taxon-name-part taxon-name-part-type="genus" reg="Lilioceris">Lilioceris</tp:taxon-name-part></tp:taxon-name></italic> spp. (all marked location information is derived from the labels of available specimens).</p></caption><graphic xmlns:xlink="http://www.w3.org/1999/xlink" xlink:href="zookeys-1195-337_article-114392__-g014.jpg" position="float" orientation="portrait" xlink:type="simple" id="oo_1006244.jpg"><uri content-type="original_file" xlink:type="simple">https://binary.pensoft.net/fig/1006244</uri></graphic></fig><fig id="F17" position="float" orientation="portrait"><object-id xmlns:xlink="http://www.w3.org/1999/xlink" content-type="doi" xlink:type="simple">10.3897/zookeys.1195.114392.figure70</object-id><object-id xmlns:xlink="http://www.w3.org/1999/xlink" content-type="arpha" xlink:type="simple">735730CF-7464-5435-85EC-81FF96146A4E</object-id><label>Figure 70.</label><caption><p><italic><tp:taxon-name><tp:taxon-name-part taxon-name-part-type="genus" reg="Lilioceris">Lilioceris</tp:taxon-name-part><tp:taxon-name-part taxon-name-part-type="species" reg="discrepens">discrepens</tp:taxon-name-part></tp:taxon-name></italic> in China (Yunnan: Gongshan), 31 May 2021, photographed by HB Liang <bold>A</bold> host plant <bold>B</bold> habitat.</p></caption><graphic xmlns:xlink="http://www.w3.org/1999/xlink" xlink:href="zookeys-1195-337_article-114392__-g017.jpg" position="float" orientation="portrait" xlink:type="simple" id="oo_1006247.jpg"><uri content-type="original_file" xlink:type="simple">https://binary.pensoft.net/fig/1006247</uri></graphic></fig></tp:treatment-sec><ref-list><ref id="B13"><mixed-citation xmlns:xlink="http://www.w3.org/1999/xlink" xlink:type="simple"><person-group><name name-style="western"><surname>Kimoto</surname><given-names>S</given-names></name><name name-style="western"><surname>Gressitt</surname><given-names>JL</given-names></name></person-group> (<year>1979</year>) <article-title><tp:taxon-name><tp:taxon-name-part taxon-name-part-type="family">Chrysomelidae</tp:taxon-name-part></tp:taxon-name> (<tp:taxon-name><tp:taxon-name-part taxon-name-part-type="order">Coleoptera</tp:taxon-name-part></tp:taxon-name>) of Thailand, Cambodia, Laos and Vietnam. I. <tp:taxon-name><tp:taxon-name-part taxon-name-part-type="subfamily">Sagrinae</tp:taxon-name-part></tp:taxon-name>, <tp:taxon-name><tp:taxon-name-part taxon-name-part-type="subfamily">Donaciinae</tp:taxon-name-part></tp:taxon-name>, <tp:taxon-name><tp:taxon-name-part taxon-name-part-type="subfamily">Zeugophorinae</tp:taxon-name-part></tp:taxon-name>, <tp:taxon-name><tp:taxon-name-part taxon-name-part-type="subfamily">Megalopodinae</tp:taxon-name-part></tp:taxon-name> and <tp:taxon-name><tp:taxon-name-part taxon-name-part-type="subfamily">Criocerinae</tp:taxon-name-part></tp:taxon-name>.</article-title><source>Pacific Insects</source><volume>20</volume>: <fpage>191</fpage>–<lpage>256</lpage>.</mixed-citation></ref><ref id="B1"><mixed-citation xmlns:xlink="http://www.w3.org/1999/xlink" xlink:type="simple"><person-group><name name-style="western"><surname>Baly</surname><given-names>J</given-names></name></person-group> (<year>1879</year>) <article-title>Descriptions of some uncharacterized species of <tp:taxon-name><tp:taxon-name-part taxon-name-part-type="family">Crioceridae</tp:taxon-name-part></tp:taxon-name>.</article-title><source>Cistula Entomology, London,</source><volume>2</volume>(<issue>1875–1882</issue>): <fpage>305</fpage>–<lpage>316</lpage>.</mixed-citation></ref></ref-list></tp:taxon-treatment>
