# Supplementary material for: ﻿A review of the semipunctata species group within the genus Lilioceris Reitter, 1913 (Coleoptera, Chrysomelidae)
Source: Zookeys. 2024 Mar 20;1195:337–81. doi: 10.3897/zookeys.1195.114392 (PMC10973769; doi:10.3897/zookeys.1195.114392)
Supplement: XML Treatment for Lilioceris latissima [file zookeys.1195.114392-treatment6.xml]

<!DOCTYPE tp:taxon-treatment
  PUBLIC "-//TaxonX//DTD Taxonomic Treatment Publishing DTD v0 20100105//EN" "tax-treatment-NSO.dtd">
<tp:taxon-treatment xmlns:tp="http://www.plazi.org/taxpub"><tp:treatment-meta><kwd-group><label>Taxon classification</label><kwd>
                <named-content content-type="kingdom">Animalia</named-content>
              </kwd><kwd>
                <named-content content-type="order">Coleoptera</named-content>
              </kwd><kwd>
                <named-content content-type="family">Chrysomelidae</named-content>
              </kwd></kwd-group><mixed-citation publication-type="journal"><person-group><name><surname>Xu</surname><given-names>Yuan</given-names></name><name><surname>Qiao</surname><given-names>Gexia</given-names></name><name><surname>Liang</surname><given-names>Hongbin</given-names></name></person-group><article-title>﻿A review of the <italic><tp:taxon-name><tp:taxon-name-part taxon-name-part-type="genus" reg="Lilioceris"/><tp:taxon-name-part taxon-name-part-type="species" reg="semipunctata">semipunctata</tp:taxon-name-part></tp:taxon-name></italic> species group within the genus <italic><tp:taxon-name><tp:taxon-name-part taxon-name-part-type="genus" reg="Lilioceris">Lilioceris</tp:taxon-name-part></tp:taxon-name></italic> Reitter, 1913 (<tp:taxon-name><tp:taxon-name-part taxon-name-part-type="order">Coleoptera</tp:taxon-name-part></tp:taxon-name>, <tp:taxon-name><tp:taxon-name-part taxon-name-part-type="family">Chrysomelidae</tp:taxon-name-part></tp:taxon-name>)</article-title><source>Zookeys</source><day>20</day><month>03</month><year>2024</year><volume>1195</volume><fpage>337</fpage><lpage>381</lpage><pub-id pub-id-type="doi">10.3897/zookeys.1195.114392</pub-id></mixed-citation></tp:treatment-meta><tp:nomenclature><label>﻿</label><tp:taxon-name>
              <object-id xmlns:xlink="http://www.w3.org/1999/xlink" content-type="arpha" xlink:type="simple">A5684AA0-C638-5F94-9D82-5FEE3BEE6927</object-id>
              <tp:taxon-name-part taxon-name-part-type="genus" reg="Lilioceris">Lilioceris</tp:taxon-name-part>
              <tp:taxon-name-part taxon-name-part-type="species" reg="latissima">latissima</tp:taxon-name-part>
            </tp:taxon-name><tp:taxon-authority>(Pic, 1932)</tp:taxon-authority><xref ref-type="fig" rid="F4">Figs 13</xref><xref ref-type="fig" rid="F4">, 14</xref><xref ref-type="fig" rid="F8">, 31A–D</xref><xref ref-type="fig" rid="F10">, 41A–C</xref><xref ref-type="fig" rid="F12">, 53A–D</xref><xref ref-type="fig" rid="F13">, 60A–C</xref><xref ref-type="fig" rid="F14">, 67</xref><tp:nomenclature-citation-list><tp:nomenclature-citation><tp:taxon-name>
                  <tp:taxon-name-part taxon-name-part-type="genus" reg="Crioceris">Crioceris</tp:taxon-name-part>
                  <tp:taxon-name-part taxon-name-part-type="species" reg="latissimus">latissimus</tp:taxon-name-part>
                </tp:taxon-name><comment>Pic, 1932: 10 (Vietnam: Tonkin).</comment></tp:nomenclature-citation><tp:nomenclature-citation><tp:taxon-name>
                  <tp:taxon-name-part taxon-name-part-type="genus" reg="Lilioceris">Lilioceris</tp:taxon-name-part>
                  <tp:taxon-name-part taxon-name-part-type="species" reg="latissima">latissima</tp:taxon-name-part>
                </tp:taxon-name><comment>: <xref ref-type="bibr" rid="B13">Kimoto and Gressitt 1979</xref>: 227.</comment></tp:nomenclature-citation></tp:nomenclature-citation-list></tp:nomenclature><tp:treatment-sec sec-type="type material" id="SECID0EKXBG"><title>Type material examined.</title><p><bold><italic>Syntype</italic></bold> of <italic><tp:taxon-name><tp:taxon-name-part taxon-name-part-type="genus" reg="Lilioceris">Lilioceris</tp:taxon-name-part><tp:taxon-name-part taxon-name-part-type="species" reg="latissimus">latissimus</tp:taxon-name-part></tp:taxon-name></italic> (<named-content xmlns:xlink="http://www.w3.org/1999/xlink" content-type="dwc:institutional_code" xlink:title="Museum National d'Histoire Naturelle" xlink:href="http://grbio.org/institution/museum-national-dhistoire-naturelle-2" xlink:type="simple">MNHN</named-content>, photo), <tp:taxon-name><tp:taxon-name-part taxon-name-part-type="genus" reg="Crioceris">Crioceris</tp:taxon-name-part></tp:taxon-name> latissimi Pic / Type / Museum Paris, Coll. M. Pic / Type / Syntype / Syntype, <tp:taxon-name><tp:taxon-name-part taxon-name-part-type="genus" reg="Lilioceris">Lilioceris</tp:taxon-name-part></tp:taxon-name> latissimi (Pic, 1932) / <named-content xmlns:xlink="http://www.w3.org/1999/xlink" content-type="dwc:institutional_code" xlink:title="Museum National d'Histoire Naturelle" xlink:href="http://grbio.org/institution/museum-national-dhistoire-naturelle-2" xlink:type="simple">MNHN</named-content>, Paris EC15768.</p></tp:treatment-sec><tp:treatment-sec sec-type="material" id="SECID0EUYBG"><title>Other material examined.</title><p>Total 96 specimens. <bold>China: Yunnan</bold>: 1♀, Xishuangbanna, Mengla, 620–650 m, 1959.V.29, Suofu Li coll.; 1♀1♂, Xishuangbanna, Menglun, 650 m, 1959.VIII.3, Fuji Pu coll.; 1♀, Xishuangbanna, Damenglong, 650 m, 1958.VIII.8, Yiran Zhang coll.; 1♀, Xishuangbanna, Mengla, 620–650 m, 1959.VI.8, Facai Zhang coll.; 1♀, Lancang, 1200 m, 1957.VII.30, Lingchao Zang coll.; 1♀, Xishuangbanna, Mengla, 700 m, 1959.V.19, Fuji Pu coll.; 1♀, Xishuangbanna, Mengzhe, 870 m, 1958.VII.9, Shuyong Wang coll.; 1♀, Xishuangbanna, Jinghong, 650 m, 1959.VI.8, Xuezhong Zhang coll.; 1♀, Xishuangbanna, Mengzhe, 870 m, 1958.VII.11, Fuji Pu coll.; 1♀, Xishuangbanna, Mengla, 620–650 m, 1959.VI.6, Yiran Zhang coll.; 1♀, Xishuangbanna, Mengla, 620–650 m, 1959.VII.8, Suofu Li coll.; 1♀, Xishuangbanna, Xiaomengyang, 850 m, 1958.IX.1, Xuwu Meng coll.; 1♀, Xishuangbanna, Mengzhe, 620–650 m, 1959.V.9, Facai Zhang coll.; 1♀, Xishuangbanna, Mengla, 620–650 m, 1959.VI.30, Facai Zhang coll.; 2♀, Xishuangbanna, Menghun, 1200–1400 m, 1958.VI.13, Yiran Zhang coll.; 1♀, Xishuangbanna, Xiaomenghun, 650–750 m, 1958.VI.13, Xuwu Meng coll.; 1♀, Xishuangbanna, Menglun, 650 m, 1959.VIII.27, Fuji Pu coll.; 1♀, Xishuangbanna, Mengla, 620–650 m, 1959.VII.13, Suofu Li coll.; 1♀, Xishuangbanna, Menghai, Nannuo Shan, 1100–1500 m, 1957.IV.27, Fuji Pu coll.; 1♀, Jinping, Mengla, 500 m, 1956.IV.20, Keren Huang coll.; 1♀, Xishuangbanna, Mengla, 620–650 m, 1959.VII.8, Facai Zhang coll.; 2♀, Xishuangbanna, Menglun, 650 m, 1959.VII.24, Facai Zhang coll.; 1♀, Xishuangbanna, Menghun, 750 m, 1958.VI.5, Xuwu Meng coll.; 1♀, Xishuangbanna, Menghai, 1400 m, 1980.III.10, Zhiming Li coll.; 1♀, Xishuangbanna, Menglun, 650 m, 1958.IX.29, Shuyong Wang coll.; 1♀, Xishuangbanna, Mengla, 620–650 m, 1959.VII.8, Facai Zhang coll.; 1♀, Xishuangbanna, Mengla, 620–650 m, 1959.V.29, Suofu Li coll.; 1♀, Jinghong, 1984.IV.20; 1♀, Ruili, Ruili Botanical garden, N 24.07230, E 97.81944 / 2012.X.27, 1152 m, Huang Xinle Leg. Inst. of Zoology, CAS; 1♂, Cheli [= Jinghong], 580 m, 1957.III.10, Fuji Pu coll.; 2♂, Xishuangbanna, Mengla, 620–650 m, 1959.VI.8, Suofu Li coll.; 1♂, Xishuangbanna, Menglun, 650 m, 1959.VII.24, Yiran Zhang coll.; 1♂, Xishuangbanna, Xiaomengyang, 850 m, 1958.IX.13, Yiran Zhang coll.; 1♂, Xishuangbanna, Menglun, 650 m, 1959.VII.31, Yiran Zhang coll.; 2♂, Xishuangbanna, Mengla, 620–650 m, 1959.VI.2, Fuji Pu coll.; 1♂, Xishuangbanna, Mengla, 620–650 m, 1959.VII.8, Fuji Pu coll.; 1♂, Xishuangbanna, Mengla, 620–650 m, 1959.VII.13, Suofu Li coll.; 2♂, Xishuangbanna, Xiaomengyang, 850 m, 1958.IX.1, Xuwu Meng coll.; 1♂, Xishuangbanna, Mengla, 620–650 m, 1959.V.19, Fuji Pu coll.; 1♂, Xishuangbanna, Mengla, 620–650 m, 1959.V.19, Facai Zhang coll.; 1♂, Xishuangbanna, Menghun,1200–1400 m, 1958.VI.13, Yiran Zhang coll.; 1♂, Xishuangbanna, Mengla, 620–650 m, 1959.VI.5, Fuji Pu coll.; 1♂, Xishuangbanna, Menglun, 650 m, 1959.VII.24, Yiran Zhang coll.; 1♂, Xishuangbanna, Xiaomengyang, 850 m, 1957.IX.6, Lingchao Zang coll.; 1♂, Xishuangbanna, Mengla, 700 m, 1959.V.19, Fuji Pu coll.; 1♂, Xishuangbanna, Mengla, 700 m, 1959.V.8, Fuji Pu coll.; 1♂, Xishuangbanna, Menglun, 650 m, 1959.VII.27, Fuji Pu coll.; 1♂, Xishuangbanna, Menglun, 650 m, 1959.VII.30, Fuji Pu coll.; 1♂, Xishuangbanna, Menglun, 620–650 m, 1959.VII.8, Fuji Pu coll.; 1♂, Xishuangbanna, Mengzhe, 1200 m, 1958.IX.14, Shuyong Wang coll.; 1♂, Xishuangbanna, Mengla, 620–650 m, 1959.V.14, Facai Zhang coll.; 1♂, Xishuangbanna, Damenglong, 650 m, 1958.VIII.8, Yiran Zhang coll.; 1♂, Xishuangbanna, Menglun, 650 m, 1959.VIII.3, Suofu Li coll.; 1♂, Xishuangbanna, Menglun, 650 m, 1959.VIII.25, Suofu Li coll.; 1♂, Xishuangbanna, Menglun, 650 m, 1959.VIII.3, Facai Zhang coll.; 1♂, Xishuangbanna, Menglun, 650 m, 1958.IX.29, Shuyong Wang coll.; 1♂, Damenglong, 700 m, 1957.IV.12, Shuyong Wang coll.; 1♂, Jinping, Mengla, 500 m, Keren Huang coll.; 1♂, Xishuangbanna, Menglun, 650 m, 1959.VIII.3, Fuji Pu coll.; 1♂, Xishuangbanna, Menglun, 650 m, 1959.VII.27, Fuji Pu coll.; 1♂, Xishuangbanna, Xiaomengyang, 850 m, 1958.X.20, Fuji Pu coll.; 1♂, Xishuangbanna, Damenglong, 650 m, 1958.IV.9, Fuji Pu coll.; 1♂, Xishuangbanna, Xiaomengyang, 850 m, 1958.IX.6, Yiran Zhang coll.; 1♂, Xishuangbanna, Mengzhe, 1200 m, 1958.IX.14, Shuyong Wang coll. 1♂, Xishuangbanna, Xiaomengyang, 850 m, 1958.VII.24, Yiran Zhang coll.; 1♂, Jinghong, 1984.IV.19; 1♀, Xishuangbanna, Mengyang, Baihua Shan, <named-content xmlns:xlink="http://www.w3.org/1999/xlink" content-type="dwc:verbatimCoordinates" xlink:type="simple"><named-content content-type="geo-json" specific-use="{&#34;type&#34;:&#34;Point&#34;,&#34;coordinates&#34;:[100.924280,22.177200]}" id="NCID0E6YBG" xlink:type="simple">22.17720°N, 100.92428°E</named-content></named-content>, 876 m, 2020.VI.3, Hongbin Liang and Yuan Xu coll.; 1♀1♂, Xishuangbanna, Mengyang, Baihua Shan, <named-content xmlns:xlink="http://www.w3.org/1999/xlink" content-type="dwc:verbatimCoordinates" xlink:type="simple"><named-content content-type="geo-json" specific-use="{&#34;type&#34;:&#34;Point&#34;,&#34;coordinates&#34;:[100.924280,22.177200]}" id="NCID0EHZBG" xlink:type="simple">22.17720°N, 100.92428°E</named-content></named-content>, 876 m, 2021.IV.3, Hongbin Liang, Yuan Xu and Neng Zhang coll.; 2♀3♂, Jinping, Mengla, Wengdang village, 2011.IV.17, Hongbin Liang and Kaiqin Li coll.; 1♀, Tengchong, Datang, 2014.VIII.3, Hongbin Liang coll.; <bold>Guangxi</bold>: 1♂, Baishou, 1952.6.25; <bold>Vietnam</bold>: 1♂, Tonkin, Hoa Binh, 1939.V.II, leg. A de Cooman; 2♂, Tonkin, Hoa Binh, 1940.V.III, leg. A de Cooman; 2♂, Tonkin, Hoa Binh, leg. A de Cooman; 2♂, Tonkin; 1♂, Museum Paris, Cochinchine, Amiral Vicnes, 1898; 1♀, Tonkin, Hoa Binh, 1939.V.II, leg. A de Cooman; 1♀, Tonkin, Hoa Binh, 1940.V.III, leg. A de Cooman; 1♀, Tonkin; 2♀, Tonkin, Hoa Binh, leg. A de Cooman.</p></tp:treatment-sec><tp:treatment-sec sec-type="diagnosis" id="SECID0EQZBG"><title>Diagnosis.</title><p>Anterior angles of pronotum protruding, pronotal disc with two rows of fine punctures. Humeral groove of elytra indistinct, punctures sparse and diminishing posteriorly, absent on apical 1/3. Metasternum smooth.</p></tp:treatment-sec><tp:treatment-sec sec-type="redescription" id="SECID0EVZBG"><title>Redescription.</title><p><abbrev xmlns:xlink="http://www.w3.org/1999/xlink" xlink:title="Body length" id="ABBRID0E2ZBG" xlink:type="simple">BL</abbrev> = 7.7–8.9 mm, <abbrev xmlns:xlink="http://www.w3.org/1999/xlink" xlink:title="body width" id="ABBRID0E6ZBG" xlink:type="simple">BW</abbrev> = 3.0–4.0 mm. <bold><italic>Body</italic></bold> brownish red.</p><p><bold><italic>Head</italic></bold> (Figs <xref ref-type="fig" rid="F4">13</xref>, <xref ref-type="fig" rid="F10">41A</xref>). Vertex flat, with a shallow groove in the middle, sparsely punctate and pubescent laterally; frontoclypeal area triangular, lateral disc with sparse punctures and pubescent; labrum transverse, with sparse pubescent; antennomeres 5–10 almost as long as wide, flattened.</p><p><bold><italic>Pronotum</italic></bold> (Figs <xref ref-type="fig" rid="F4">13</xref>, <xref ref-type="fig" rid="F10">41B</xref>). Anterior angles protruding, posterior angles slightly protruding; sides slightly constricted in the middle; disc flat; middle of disc with three or four rows of fine and shallow punctures. Scutellum triangular and pubescent.</p><p><bold><italic>Elytra</italic></bold> (Figs <xref ref-type="fig" rid="F4">13</xref>, <xref ref-type="fig" rid="F8">31B</xref>). Humeri protruding, humeral groove and basal impression shallow; elytra without completely punctate striae, punctures sparse, diminishing posteriorly, absent on apical 1/3; intervals without punctures; epipleura raised, with a row of fine punctures.</p><p><bold><italic>Mesosternum pubescent</italic>.</bold> Metasternum smooth. Metepisternum densely pubescent (Fig. <xref ref-type="fig" rid="F10">41C</xref>).</p><p><bold><italic>Abdominal sternite</italic></bold> (Fig. <xref ref-type="fig" rid="F8">31A</xref>). Lateral transverse impressions distinct on sternites 1–4, other areas of sternites 1–4 densely pubescent.</p><p><bold><italic>Leg</italic></bold> (Fig. <xref ref-type="fig" rid="F8">31C</xref>). Femora with dense pubescence on the dorsal surface, with sparse pubescence on the ventral surface, without tooth.</p><p><bold><italic>Male genitalia</italic></bold> (Figs <xref ref-type="fig" rid="F12">53A–D</xref>). Ostium occupying 1/3 length of median lobe (Fig. <xref ref-type="fig" rid="F12">53A</xref>); apex hooked (Fig. <xref ref-type="fig" rid="F12">53B</xref>); tegmen Y-shaped, basal piece of tegmen triangular and broad, lateral lobes slightly sclerotized and combined with second connecting membrane; internal sac membranous, with distinct dorsal and ventral sclerites, posterior part of dorsal sclerite in dorsal view round, long and tubular (= flagellum), median sclerite small.</p><p><bold><italic>Female reproductive organs</italic></bold> (Fig. <xref ref-type="fig" rid="F13">60A–C</xref>). Tergites 8 and 9, sternites 8 and 9 sclerotized, posterior areas of tergite 8, sternite 8, and apodemes with pubescence, spiculum gastrale Y-shaped and long; ovipositor with dense pubescence, distal part of ovipositor cylindrical, long and with a protuberance; spermatheca convoluted.</p></tp:treatment-sec><tp:treatment-sec sec-type="distribution" id="SECID0ES4BG"><title>Distribution</title><p><bold>(Fig. <xref ref-type="fig" rid="F14">67</xref>).</bold> China (Yunnan; Guangxi); Vietnam. New record from China.</p></tp:treatment-sec><tp:treatment-sec sec-type="host" id="SECID0E64BG"><title>Host plant and habitat.</title><p>This species is fed on <italic><tp:taxon-name><tp:taxon-name-part taxon-name-part-type="genus" reg="Smilax">Smilax</tp:taxon-name-part><tp:taxon-name-part taxon-name-part-type="species" reg="corbularia">corbularia</tp:taxon-name-part></tp:taxon-name></italic> Kunth according to our observation in Yunnan. One locality of this species in Baihua Shan (Yunnan, Xishuangbanna, Jinghong) is situated at subtropics. This habitat is mixed primeval forest and farmland, with high temperatures, plentiful precipitation, and plenty of sunlight.</p></tp:treatment-sec><tp:treatment-sec sec-type="remarks" id="SECID0EQ5BG"><title>Remarks.</title><p><italic><tp:taxon-name><tp:taxon-name-part taxon-name-part-type="genus" reg="Lilioceris">Lilioceris</tp:taxon-name-part><tp:taxon-name-part taxon-name-part-type="species" reg="latissima">latissima</tp:taxon-name-part></tp:taxon-name></italic> can be distinguished from other species in this group by the smooth metasternum (Fig. <xref ref-type="fig" rid="F10">41C</xref>) and middle of pronotal disc with three or four rows of fine punctures (Fig. <xref ref-type="fig" rid="F10">41B</xref>).</p><p>This species was described by <xref ref-type="bibr" rid="B23">Pic (1932)</xref> from Tonkin, Vietnam. Subsequently, Kimoto and Gressitt listed simple characteristics in a key (1979: 220) and provided an illustration for the sternum and episternum (1979: 224, fig. 141). We examined the types (Figs <xref ref-type="fig" rid="F4">13</xref>, <xref ref-type="fig" rid="F4">14</xref>) and found that their identification was wrong: the lateroposterior corner of the metasternum of the type is glabrous, rather than densely pubescent as illustrated by <xref ref-type="bibr" rid="B13">Kimoto and Gressitt (1979)</xref>. Furthermore, the distributions in Thailand and Laos listed by Kimoto and Gressitt need confirmation, and we therefore exclude them in this study.</p></tp:treatment-sec><tp:treatment-sec><!--Section generated to contain objects referenced in tp:taxon-treatment.--><fig id="F4" position="float" orientation="portrait"><object-id xmlns:xlink="http://www.w3.org/1999/xlink" content-type="doi" xlink:type="simple">10.3897/zookeys.1195.114392.figures11-14</object-id><object-id xmlns:xlink="http://www.w3.org/1999/xlink" content-type="arpha" xlink:type="simple">8EDD165C-5754-5A33-9C71-C9CB18F4923B</object-id><label>Figures 11–14.</label><caption><p>Habitus of <italic><tp:taxon-name><tp:taxon-name-part taxon-name-part-type="genus" reg="Lilioceris">Lilioceris</tp:taxon-name-part></tp:taxon-name></italic> spp. <bold>11, 12</bold><italic><tp:taxon-name><tp:taxon-name-part taxon-name-part-type="genus" reg="Lilioceris">L.</tp:taxon-name-part><tp:taxon-name-part taxon-name-part-type="species" reg="jianfenglingensis">jianfenglingensis</tp:taxon-name-part></tp:taxon-name></italic>, holotype, China (Hainan), photographed by Yuan Xu <bold>13, 14</bold><italic><tp:taxon-name><tp:taxon-name-part taxon-name-part-type="genus" reg="Lilioceris">L.</tp:taxon-name-part><tp:taxon-name-part taxon-name-part-type="species" reg="latissima">latissima</tp:taxon-name-part></tp:taxon-name></italic>, syntype, Vietnam (Tonkin), photographed by Christophe Rivier (<named-content xmlns:xlink="http://www.w3.org/1999/xlink" content-type="dwc:institutional_code" xlink:title="Museum National d'Histoire Naturelle" xlink:href="http://grbio.org/institution/museum-national-dhistoire-naturelle-2" xlink:type="simple">MNHN</named-content>). Scale bars: 5.0 mm.</p></caption><graphic xmlns:xlink="http://www.w3.org/1999/xlink" xlink:href="zookeys-1195-337_article-114392__-g004.jpg" position="float" orientation="portrait" xlink:type="simple" id="oo_1006233.jpg"><uri content-type="original_file" xlink:type="simple">https://binary.pensoft.net/fig/1006233</uri></graphic></fig><fig id="F8" position="float" orientation="portrait"><object-id xmlns:xlink="http://www.w3.org/1999/xlink" content-type="doi" xlink:type="simple">10.3897/zookeys.1195.114392.figures27-31</object-id><object-id xmlns:xlink="http://www.w3.org/1999/xlink" content-type="arpha" xlink:type="simple">16DDFA45-F530-59A1-ABD3-EE9CE794F958</object-id><label>Figures 27–31.</label><caption><p>Abdominal sternites, elytra, leg, and antennae of <italic><tp:taxon-name><tp:taxon-name-part taxon-name-part-type="genus" reg="Lilioceris">Lilioceris</tp:taxon-name-part></tp:taxon-name></italic> spp. <bold>27</bold><italic><tp:taxon-name><tp:taxon-name-part taxon-name-part-type="genus" reg="Lilioceris">L.</tp:taxon-name-part><tp:taxon-name-part taxon-name-part-type="species" reg="consentanea">consentanea</tp:taxon-name-part></tp:taxon-name></italic>, ♂, China (Hainan) <bold>28</bold><italic><tp:taxon-name><tp:taxon-name-part taxon-name-part-type="genus" reg="Lilioceris">L.</tp:taxon-name-part><tp:taxon-name-part taxon-name-part-type="species" reg="dentifemoralis">dentifemoralis</tp:taxon-name-part></tp:taxon-name></italic>, ♂, China (Hainan) <bold>29</bold><italic><tp:taxon-name><tp:taxon-name-part taxon-name-part-type="genus" reg="Lilioceris">L.</tp:taxon-name-part><tp:taxon-name-part taxon-name-part-type="species" reg="discrepens">discrepens</tp:taxon-name-part></tp:taxon-name></italic>, ♂, China (Yunnan) <bold>30</bold><italic><tp:taxon-name><tp:taxon-name-part taxon-name-part-type="genus" reg="Lilioceris">L.</tp:taxon-name-part><tp:taxon-name-part taxon-name-part-type="species" reg="jianfenglingensis">jianfenglingensis</tp:taxon-name-part></tp:taxon-name></italic>, ♂, China (Yunnan) <bold>31</bold><italic><tp:taxon-name><tp:taxon-name-part taxon-name-part-type="genus" reg="Lilioceris">L.</tp:taxon-name-part><tp:taxon-name-part taxon-name-part-type="species" reg="latissima">latissima</tp:taxon-name-part></tp:taxon-name></italic>, ♂, China (Hainan) <bold>A</bold> abdominal sternites <bold>B</bold> elytra <bold>C</bold> leg <bold>D</bold> antennae.</p></caption><graphic xmlns:xlink="http://www.w3.org/1999/xlink" xlink:href="zookeys-1195-337_article-114392__-g008.jpg" position="float" orientation="portrait" xlink:type="simple" id="oo_1006237.jpg"><uri content-type="original_file" xlink:type="simple">https://binary.pensoft.net/fig/1006237</uri></graphic></fig><fig id="F10" position="float" orientation="portrait"><object-id xmlns:xlink="http://www.w3.org/1999/xlink" content-type="doi" xlink:type="simple">10.3897/zookeys.1195.114392.figures37-46</object-id><object-id xmlns:xlink="http://www.w3.org/1999/xlink" content-type="arpha" xlink:type="simple">4420E131-CB20-5D2D-92F9-6FAB226ED074</object-id><label>Figures 37–46.</label><caption><p>Head, pronotum, abdominal sternites of <italic><tp:taxon-name><tp:taxon-name-part taxon-name-part-type="genus" reg="Lilioceris">Lilioceris</tp:taxon-name-part></tp:taxon-name></italic> spp. <bold>37</bold><italic><tp:taxon-name><tp:taxon-name-part taxon-name-part-type="genus" reg="Lilioceris">L.</tp:taxon-name-part><tp:taxon-name-part taxon-name-part-type="species" reg="consentanea">consentanea</tp:taxon-name-part></tp:taxon-name></italic>, ♂, China (Hainan) <bold>38</bold><italic><tp:taxon-name><tp:taxon-name-part taxon-name-part-type="genus" reg="Lilioceris">L.</tp:taxon-name-part><tp:taxon-name-part taxon-name-part-type="species" reg="dentifemoralis">dentifemoralis</tp:taxon-name-part></tp:taxon-name></italic>, ♂, China (Hainan) <bold>39</bold><italic><tp:taxon-name><tp:taxon-name-part taxon-name-part-type="genus" reg="Lilioceris">L.</tp:taxon-name-part><tp:taxon-name-part taxon-name-part-type="species" reg="discrepens">discrepens</tp:taxon-name-part></tp:taxon-name></italic>, ♂, China (Yunnan) <bold>40</bold><italic><tp:taxon-name><tp:taxon-name-part taxon-name-part-type="genus" reg="Lilioceris">L.</tp:taxon-name-part><tp:taxon-name-part taxon-name-part-type="species" reg="jianfenglingensis">jianfenglingensis</tp:taxon-name-part></tp:taxon-name></italic>, ♂, China (Hainan) <bold>41</bold><italic><tp:taxon-name><tp:taxon-name-part taxon-name-part-type="genus" reg="Lilioceris">L.</tp:taxon-name-part><tp:taxon-name-part taxon-name-part-type="species" reg="latissima">latissima</tp:taxon-name-part></tp:taxon-name></italic>, ♀, China (Yunnan) <bold>42</bold><italic><tp:taxon-name><tp:taxon-name-part taxon-name-part-type="genus" reg="Lilioceris">L.</tp:taxon-name-part><tp:taxon-name-part taxon-name-part-type="species" reg="lianzhouensis">lianzhouensis</tp:taxon-name-part></tp:taxon-name></italic>, ♀, China (Yunnan) <bold>43</bold><italic><tp:taxon-name><tp:taxon-name-part taxon-name-part-type="genus" reg="Lilioceris">L.</tp:taxon-name-part><tp:taxon-name-part taxon-name-part-type="species" reg="rondoni">rondoni</tp:taxon-name-part></tp:taxon-name></italic>, ♂, China (Hainan) <bold>44</bold><italic><tp:taxon-name><tp:taxon-name-part taxon-name-part-type="genus" reg="Lilioceris">L.</tp:taxon-name-part><tp:taxon-name-part taxon-name-part-type="species" reg="rufometallica">rufometallica</tp:taxon-name-part></tp:taxon-name></italic>, ♀, China (Yunnan) <bold>45</bold><italic><tp:taxon-name><tp:taxon-name-part taxon-name-part-type="genus" reg="Lilioceris">L.</tp:taxon-name-part><tp:taxon-name-part taxon-name-part-type="species" reg="semipunctata">semipunctata</tp:taxon-name-part></tp:taxon-name></italic>, ♀, China (Yunnan) <bold>46</bold><italic><tp:taxon-name><tp:taxon-name-part taxon-name-part-type="genus" reg="Lilioceris">L.</tp:taxon-name-part><tp:taxon-name-part taxon-name-part-type="species" reg="yuae">yuae</tp:taxon-name-part></tp:taxon-name></italic>, ♀, China (Hainan) <bold>A</bold> head <bold>B</bold> pronotum <bold>C</bold> abdominal sternite.</p></caption><graphic xmlns:xlink="http://www.w3.org/1999/xlink" xlink:href="zookeys-1195-337_article-114392__-g010.jpg" position="float" orientation="portrait" xlink:type="simple" id="oo_1006239.jpg"><uri content-type="original_file" xlink:type="simple">https://binary.pensoft.net/fig/1006239</uri></graphic></fig><fig id="F12" position="float" orientation="portrait"><object-id xmlns:xlink="http://www.w3.org/1999/xlink" content-type="doi" xlink:type="simple">10.3897/zookeys.1195.114392.figures51-56</object-id><object-id xmlns:xlink="http://www.w3.org/1999/xlink" content-type="arpha" xlink:type="simple">80B71BE4-0468-5098-9803-2A6B1A9211B6</object-id><label>Figures 51–56.</label><caption><p>Male genitalia of <italic><tp:taxon-name><tp:taxon-name-part taxon-name-part-type="genus" reg="Lilioceris">Lilioceris</tp:taxon-name-part></tp:taxon-name></italic> spp. <bold>51</bold><italic><tp:taxon-name><tp:taxon-name-part taxon-name-part-type="genus" reg="Lilioceris">L.</tp:taxon-name-part><tp:taxon-name-part taxon-name-part-type="species" reg="discrepens">discrepens</tp:taxon-name-part></tp:taxon-name></italic>, China (Hainan) <bold>52</bold><italic><tp:taxon-name><tp:taxon-name-part taxon-name-part-type="genus" reg="Lilioceris">L.</tp:taxon-name-part><tp:taxon-name-part taxon-name-part-type="species" reg="lianzhouensis">lianzhouensis</tp:taxon-name-part></tp:taxon-name></italic>, China (Yunnan) <bold>53</bold><italic><tp:taxon-name><tp:taxon-name-part taxon-name-part-type="genus" reg="Lilioceris">L.</tp:taxon-name-part><tp:taxon-name-part taxon-name-part-type="species" reg="latissima">latissima</tp:taxon-name-part></tp:taxon-name></italic>, China (Yunnan) <bold>54</bold><italic><tp:taxon-name><tp:taxon-name-part taxon-name-part-type="genus" reg="Lilioceris">L.</tp:taxon-name-part><tp:taxon-name-part taxon-name-part-type="species" reg="jianfenglingensis">jianfenglingensis</tp:taxon-name-part></tp:taxon-name></italic>, China (Yunnan) <bold>55</bold><italic><tp:taxon-name><tp:taxon-name-part taxon-name-part-type="genus" reg="Lilioceris">L.</tp:taxon-name-part><tp:taxon-name-part taxon-name-part-type="species" reg="yuae">yuae</tp:taxon-name-part></tp:taxon-name></italic>, China (Hainan) <bold>56</bold><italic><tp:taxon-name><tp:taxon-name-part taxon-name-part-type="genus" reg="Lilioceris">L.</tp:taxon-name-part><tp:taxon-name-part taxon-name-part-type="species" reg="consentanea">consentanea</tp:taxon-name-part></tp:taxon-name></italic>, China (Yunnan) <bold>A</bold> aedeagus, lateral view <bold>B</bold> aedeagus, dorsal view <bold>C</bold> sclerites in internal sac, lateral view <bold>D</bold> dorsal sclerite, dorsal view. Scale bars: 0.2 mm.</p></caption><graphic xmlns:xlink="http://www.w3.org/1999/xlink" xlink:href="zookeys-1195-337_article-114392__-g012.jpg" position="float" orientation="portrait" xlink:type="simple" id="oo_1006242.jpg"><uri content-type="original_file" xlink:type="simple">https://binary.pensoft.net/fig/1006242</uri></graphic></fig><fig id="F13" position="float" orientation="portrait"><object-id xmlns:xlink="http://www.w3.org/1999/xlink" content-type="doi" xlink:type="simple">10.3897/zookeys.1195.114392.figures57-66</object-id><object-id xmlns:xlink="http://www.w3.org/1999/xlink" content-type="arpha" xlink:type="simple">ABEFBF87-8B5D-552C-9DA2-52261944B244</object-id><label>Figures 57–66.</label><caption><p>Female reproductive organs of <italic><tp:taxon-name><tp:taxon-name-part taxon-name-part-type="genus" reg="Lilioceris">Lilioceris</tp:taxon-name-part></tp:taxon-name></italic> spp. <bold>57</bold><italic><tp:taxon-name><tp:taxon-name-part taxon-name-part-type="genus" reg="Lilioceris">L.</tp:taxon-name-part><tp:taxon-name-part taxon-name-part-type="species" reg="dentifemoralis">dentifemoralis</tp:taxon-name-part></tp:taxon-name></italic>, China (Hainan) <bold>58</bold><italic><tp:taxon-name><tp:taxon-name-part taxon-name-part-type="genus" reg="Lilioceris">L.</tp:taxon-name-part><tp:taxon-name-part taxon-name-part-type="species" reg="consentanea">consentanea</tp:taxon-name-part></tp:taxon-name></italic>, China (Hainan) <bold>59</bold><italic><tp:taxon-name><tp:taxon-name-part taxon-name-part-type="genus" reg="Lilioceris">L.</tp:taxon-name-part><tp:taxon-name-part taxon-name-part-type="species" reg="lianzhouensis">lianzhouensis</tp:taxon-name-part></tp:taxon-name></italic>, China (Yunnan: Wuding) <bold>60</bold><italic><tp:taxon-name><tp:taxon-name-part taxon-name-part-type="genus" reg="Lilioceris">L.</tp:taxon-name-part><tp:taxon-name-part taxon-name-part-type="species" reg="latissima">latissima</tp:taxon-name-part></tp:taxon-name></italic>, Japan (Tokyo) <bold>61</bold><italic><tp:taxon-name><tp:taxon-name-part taxon-name-part-type="genus" reg="Lilioceris">L.</tp:taxon-name-part><tp:taxon-name-part taxon-name-part-type="species" reg="jianfenglingensis">jianfenglingensis</tp:taxon-name-part></tp:taxon-name></italic>, China (Yunnan) <bold>62</bold><italic><tp:taxon-name><tp:taxon-name-part taxon-name-part-type="genus" reg="Lilioceris">L.</tp:taxon-name-part><tp:taxon-name-part taxon-name-part-type="species" reg="semipunctata">semipunctata</tp:taxon-name-part></tp:taxon-name></italic>, China (Yunnan: Wuding) <bold>63</bold><italic><tp:taxon-name><tp:taxon-name-part taxon-name-part-type="genus" reg="Lilioceris">L.</tp:taxon-name-part><tp:taxon-name-part taxon-name-part-type="species" reg="rondoni">rondoni</tp:taxon-name-part></tp:taxon-name></italic>, China (Yunnan) <bold>64</bold><italic><tp:taxon-name><tp:taxon-name-part taxon-name-part-type="genus" reg="Lilioceris">L.</tp:taxon-name-part><tp:taxon-name-part taxon-name-part-type="species" reg="rufometallica">rufometallica</tp:taxon-name-part></tp:taxon-name></italic>, China (Yunnan) <bold>65</bold><italic><tp:taxon-name><tp:taxon-name-part taxon-name-part-type="genus" reg="Lilioceris">L.</tp:taxon-name-part><tp:taxon-name-part taxon-name-part-type="species" reg="discrepens">discrepens</tp:taxon-name-part></tp:taxon-name></italic>, China (Yunnan) <bold>66</bold><italic><tp:taxon-name><tp:taxon-name-part taxon-name-part-type="genus" reg="Lilioceris">L.</tp:taxon-name-part><tp:taxon-name-part taxon-name-part-type="species" reg="yuae">yuae</tp:taxon-name-part></tp:taxon-name></italic>, China (Hainan) <bold>A</bold> dorsal view <bold>B</bold> ventral view <bold>C</bold> spermatheca. Scale bars: 0.5 mm.</p></caption><graphic xmlns:xlink="http://www.w3.org/1999/xlink" xlink:href="zookeys-1195-337_article-114392__-g013.jpg" position="float" orientation="portrait" xlink:type="simple" id="oo_1006243.jpg"><uri content-type="original_file" xlink:type="simple">https://binary.pensoft.net/fig/1006243</uri></graphic></fig><fig id="F14" position="float" orientation="portrait"><object-id xmlns:xlink="http://www.w3.org/1999/xlink" content-type="doi" xlink:type="simple">10.3897/zookeys.1195.114392.figure67</object-id><object-id xmlns:xlink="http://www.w3.org/1999/xlink" content-type="arpha" xlink:type="simple">01FAB378-7339-54E8-A550-A8C06A9728FF</object-id><label>Figure 67.</label><caption><p>Distribution map of <italic><tp:taxon-name><tp:taxon-name-part taxon-name-part-type="genus" reg="Lilioceris">Lilioceris</tp:taxon-name-part></tp:taxon-name></italic> spp. (all marked location information is derived from the labels of available specimens).</p></caption><graphic xmlns:xlink="http://www.w3.org/1999/xlink" xlink:href="zookeys-1195-337_article-114392__-g014.jpg" position="float" orientation="portrait" xlink:type="simple" id="oo_1006244.jpg"><uri content-type="original_file" xlink:type="simple">https://binary.pensoft.net/fig/1006244</uri></graphic></fig></tp:treatment-sec><ref-list><ref id="B13"><mixed-citation xmlns:xlink="http://www.w3.org/1999/xlink" xlink:type="simple"><person-group><name name-style="western"><surname>Kimoto</surname><given-names>S</given-names></name><name name-style="western"><surname>Gressitt</surname><given-names>JL</given-names></name></person-group> (<year>1979</year>) <article-title><tp:taxon-name><tp:taxon-name-part taxon-name-part-type="family">Chrysomelidae</tp:taxon-name-part></tp:taxon-name> (<tp:taxon-name><tp:taxon-name-part taxon-name-part-type="order">Coleoptera</tp:taxon-name-part></tp:taxon-name>) of Thailand, Cambodia, Laos and Vietnam. I. <tp:taxon-name><tp:taxon-name-part taxon-name-part-type="subfamily">Sagrinae</tp:taxon-name-part></tp:taxon-name>, <tp:taxon-name><tp:taxon-name-part taxon-name-part-type="subfamily">Donaciinae</tp:taxon-name-part></tp:taxon-name>, <tp:taxon-name><tp:taxon-name-part taxon-name-part-type="subfamily">Zeugophorinae</tp:taxon-name-part></tp:taxon-name>, <tp:taxon-name><tp:taxon-name-part taxon-name-part-type="subfamily">Megalopodinae</tp:taxon-name-part></tp:taxon-name> and <tp:taxon-name><tp:taxon-name-part taxon-name-part-type="subfamily">Criocerinae</tp:taxon-name-part></tp:taxon-name>.</article-title><source>Pacific Insects</source><volume>20</volume>: <fpage>191</fpage>–<lpage>256</lpage>.</mixed-citation></ref><ref id="B23"><mixed-citation xmlns:xlink="http://www.w3.org/1999/xlink" xlink:type="simple"><person-group><name name-style="western"><surname>Pic</surname><given-names>M</given-names></name></person-group> (<year>1932</year>) <article-title>Nouveautés diverses.</article-title><source>Mélanges Exotico–Entomologiques</source><volume>59</volume>: <fpage>10</fpage>–<lpage>36</lpage>.</mixed-citation></ref></ref-list></tp:taxon-treatment>
