# Supplementary material for: ﻿A review of the semipunctata species group within the genus Lilioceris Reitter, 1913 (Coleoptera, Chrysomelidae)
Source: Zookeys. 2024 Mar 20;1195:337–81. doi: 10.3897/zookeys.1195.114392 (PMC10973769; doi:10.3897/zookeys.1195.114392)
Supplement: XML Treatment for Lilioceris lianzhouensis [file zookeys.1195.114392-treatment7.xml]

<!DOCTYPE tp:taxon-treatment
  PUBLIC "-//TaxonX//DTD Taxonomic Treatment Publishing DTD v0 20100105//EN" "tax-treatment-NSO.dtd">
<tp:taxon-treatment xmlns:tp="http://www.plazi.org/taxpub"><tp:treatment-meta><kwd-group><label>Taxon classification</label><kwd>
                <named-content content-type="kingdom">Animalia</named-content>
              </kwd><kwd>
                <named-content content-type="order">Coleoptera</named-content>
              </kwd><kwd>
                <named-content content-type="family">Chrysomelidae</named-content>
              </kwd></kwd-group><mixed-citation publication-type="journal"><person-group><name><surname>Xu</surname><given-names>Yuan</given-names></name><name><surname>Qiao</surname><given-names>Gexia</given-names></name><name><surname>Liang</surname><given-names>Hongbin</given-names></name></person-group><article-title>﻿A review of the <italic><tp:taxon-name><tp:taxon-name-part taxon-name-part-type="genus" reg="Lilioceris"/><tp:taxon-name-part taxon-name-part-type="species" reg="semipunctata">semipunctata</tp:taxon-name-part></tp:taxon-name></italic> species group within the genus <italic><tp:taxon-name><tp:taxon-name-part taxon-name-part-type="genus" reg="Lilioceris">Lilioceris</tp:taxon-name-part></tp:taxon-name></italic> Reitter, 1913 (<tp:taxon-name><tp:taxon-name-part taxon-name-part-type="order">Coleoptera</tp:taxon-name-part></tp:taxon-name>, <tp:taxon-name><tp:taxon-name-part taxon-name-part-type="family">Chrysomelidae</tp:taxon-name-part></tp:taxon-name>)</article-title><source>Zookeys</source><day>20</day><month>03</month><year>2024</year><volume>1195</volume><fpage>337</fpage><lpage>381</lpage><pub-id pub-id-type="doi">10.3897/zookeys.1195.114392</pub-id></mixed-citation></tp:treatment-meta><tp:nomenclature><label>﻿</label><tp:taxon-name>
              <object-id xmlns:xlink="http://www.w3.org/1999/xlink" content-type="arpha" xlink:type="simple">63BD1CF0-7F58-5AB0-AE51-FB2ECEF99283</object-id>
              <tp:taxon-name-part taxon-name-part-type="genus" reg="Lilioceris">Lilioceris</tp:taxon-name-part>
              <tp:taxon-name-part taxon-name-part-type="species" reg="lianzhouensis">lianzhouensis</tp:taxon-name-part>
            </tp:taxon-name><tp:taxon-authority>Long, 2000a</tp:taxon-authority><xref ref-type="fig" rid="F5">Figs 15</xref><xref ref-type="fig" rid="F5">, 16</xref><xref ref-type="fig" rid="F9">, 32A–D</xref><xref ref-type="fig" rid="F10">, 42A–C</xref><xref ref-type="fig" rid="F12">, 52A–D</xref><xref ref-type="fig" rid="F13">, 59A–C</xref><xref ref-type="fig" rid="F15">, 68</xref><tp:nomenclature-citation-list><tp:nomenclature-citation><tp:taxon-name>
                  <tp:taxon-name-part taxon-name-part-type="genus" reg="Lilioceris">Lilioceris</tp:taxon-name-part>
                  <tp:taxon-name-part taxon-name-part-type="species" reg="lianzhouensis">lianzhouensis</tp:taxon-name-part>
                </tp:taxon-name><comment>Long, 2000a: 262 (China: Guangzhou).</comment></tp:nomenclature-citation></tp:nomenclature-citation-list></tp:nomenclature><tp:treatment-sec sec-type="type material" id="SECID0EKCAI"><title>Type material examined.</title><p><bold><italic>Holotype</italic></bold> of <italic><tp:taxon-name><tp:taxon-name-part taxon-name-part-type="genus" reg="Lilioceris">Lilioceris</tp:taxon-name-part><tp:taxon-name-part taxon-name-part-type="species" reg="lianzhouensis">lianzhouensis</tp:taxon-name-part></tp:taxon-name></italic> (<abbrev xmlns:xlink="http://www.w3.org/1999/xlink" xlink:title="Museum of Biology, Sun Yat–Sen University" id="ABBRID0EADAI" xlink:type="simple">MBSU</abbrev>), <tp:taxon-name><tp:taxon-name-part taxon-name-part-type="genus" reg="Lilioceris">Lilioceris</tp:taxon-name-part><tp:taxon-name-part taxon-name-part-type="species" reg="lianzhouensis">lianzhouensis</tp:taxon-name-part></tp:taxon-name>, Holotype, Jianguo Long det., 1999 / Guangdong, Lianzhou County, Dadong Shan, 1992.9.8, Yingwen Xie coll. / EN–207217 SYS; <bold><italic>allotype</italic></bold> of <italic><tp:taxon-name><tp:taxon-name-part taxon-name-part-type="genus" reg="Lilioceris">Lilioceris</tp:taxon-name-part><tp:taxon-name-part taxon-name-part-type="species" reg="lianzhouensis">lianzhouensis</tp:taxon-name-part></tp:taxon-name></italic> (<abbrev xmlns:xlink="http://www.w3.org/1999/xlink" xlink:title="Museum of Biology, Sun Yat–Sen University" id="ABBRID0E3DAI" xlink:type="simple">MBSU</abbrev>), <tp:taxon-name><tp:taxon-name-part taxon-name-part-type="genus" reg="Lilioceris">Lilioceris</tp:taxon-name-part><tp:taxon-name-part taxon-name-part-type="species" reg="lianzhouensis">lianzhouensis</tp:taxon-name-part></tp:taxon-name>, Allotype, Jianguo Long det. / Guangdong, Lianxian, Dadong Shan, 1996.8.26, Weicai Xie coll. / EN–207216 SYS.</p></tp:treatment-sec><tp:treatment-sec sec-type="material" id="SECID0EKEAI"><title>Other material examined.</title><p>Total 18 specimens. <bold>China: Hunan</bold>: 1♂, Yizhang, Mangshan Park, near Nanling, <named-content xmlns:xlink="http://www.w3.org/1999/xlink" content-type="dwc:verbatimCoordinates" xlink:type="simple"><named-content content-type="geo-json" specific-use="{&#34;type&#34;:&#34;Point&#34;,&#34;coordinates&#34;:[112.983770,24.951270]}" id="NCID0EVEAI" xlink:type="simple">24.95127°N, 112.98377°E</named-content></named-content> / 1339 m, 2008.7.19, Ganyan Yang coll., Institute of Zoology; 1♀, Mangshan, 2021.VI.27, Yong Wang coll.; <bold>Yunnan</bold>: 1♂, Yuanyang, Shangxincheng, 2022.IV.22, Neng Zhang coll.; 1♀, Lvchun, Huanglian Shan, 2018.V.23, Kaiqin Li coll.; <bold>Guangxi</bold>: 2♀1♂, Nanning, Daming Shan Nature Reserve, 2011.5.20–23, Kaiqin Li coll.; 1♂, Nanning, Daming Shan Daxiagu, on vegetation, <named-content xmlns:xlink="http://www.w3.org/1999/xlink" content-type="dwc:verbatimCoordinates" xlink:type="simple"><named-content content-type="geo-json" specific-use="{&#34;type&#34;:&#34;Point&#34;,&#34;coordinates&#34;:[108.428910,23.499600]}" id="NCID0EBFAI" xlink:type="simple">23.49960°N, 108.42891°E</named-content></named-content> / 1111 m, 2011.5.27, Kaiqin Li coll., Institute of Zoology, CAS; 1♂, Nanning, Daming Shan Nature Reserve, Tianping / 1230 m, 2011.V.29, Kaiqin Li coll., Inst. of Zoology, CAS; 1♀, Longsheng, Huaping, Anjiangping, 2006.VIII.3, Meiying Lin coll.; <bold>Guangdong</bold>: 1♀, Dinghu Shan, 1979.IV.16–20, Shaokun Du and Jinying Liang coll.; 1♀, Shikengkong, 1300 m, 1995.VII.22, W. Lu coll.; 1♀, Shenzhen, Dapeng peninsula, N22.82931, 114.52472 / 5m, 2018.VII.19, Hongbin Liang and Yuan Xu coll.; <bold>Hainan</bold>: 1♂, Baisha, Hongkan Reservior, <named-content xmlns:xlink="http://www.w3.org/1999/xlink" content-type="dwc:verbatimCoordinates" xlink:type="simple"><named-content content-type="geo-json" specific-use="{&#34;type&#34;:&#34;Point&#34;,&#34;coordinates&#34;:[109.498390,19.081210]}" id="NCID0ENFAI" xlink:type="simple">19.08121°N, 109.49839°E</named-content></named-content> / 525 m, 2009.11.24, Hongbin Liang coll., Institute of Zoology; 1♂, Qiongzhong, Wuzhi Shan, 800 m, 1980.IV.5, Fuji Pu coll.; 2♀1♂, Baisha, Gaofeng village, <named-content xmlns:xlink="http://www.w3.org/1999/xlink" content-type="dwc:verbatimCoordinates" xlink:type="simple"><named-content content-type="geo-json" specific-use="{&#34;type&#34;:&#34;Point&#34;,&#34;coordinates&#34;:[109.315830,19.040590]}" id="NCID0EVFAI" xlink:type="simple">19.04059°N, 109.31583°E</named-content></named-content>, 886 m, 2020.7.28, Yuan Xu coll.</p></tp:treatment-sec><tp:treatment-sec sec-type="diagnosis" id="SECID0E1FAI"><title>Diagnosis.</title><p>Anterior angles of pronotum protruding, pronotal disc with two or three irregular rows of fine punctures. Humeral groove of elytra shallow, punctures of elytra diminishing posteriorly, absent on apical 1/3. Femora of legs without tooth. Lateral metasternum with a long and arcuate strip of pubescence.</p></tp:treatment-sec><tp:treatment-sec sec-type="redescription" id="SECID0E6FAI"><title>Redescription.</title><p><abbrev xmlns:xlink="http://www.w3.org/1999/xlink" xlink:title="Body length" id="ABBRID0EFGAI" xlink:type="simple">BL</abbrev> = 8.7–11.2 mm, <abbrev xmlns:xlink="http://www.w3.org/1999/xlink" xlink:title="body width" id="ABBRID0EJGAI" xlink:type="simple">BW</abbrev> = 3.0–4.5 mm. <bold><italic>Body</italic></bold> brownish red, head, antenna, legs and lateral metasternum with a blue metallic luster.</p><p><bold><italic>Head</italic></bold> (Figs <xref ref-type="fig" rid="F5">15</xref>, <xref ref-type="fig" rid="F10">42A</xref>). Vertex flat, with a shallow groove in the middle, sparse punctate and pubescent laterally; frontoclypeal area triangular, lateral disc with sparse punctures and pubescent; labrum transverse, with sparse pubescent; antennae nearly 1/2 of body length, antennomeres 1–4 nearly globular, antennomere 2 shortest, antennomeres 5–10 nearly 1.5× as long as wide, antennomere 11 slender.</p><fig id="F5" position="float" orientation="portrait"><object-id xmlns:xlink="http://www.w3.org/1999/xlink" content-type="doi" xlink:type="simple">10.3897/zookeys.1195.114392.figures15-18</object-id><object-id xmlns:xlink="http://www.w3.org/1999/xlink" content-type="arpha" xlink:type="simple">E5CBF5C6-23B9-5EB2-956A-5342E5560D79</object-id><label>Figures 15–18.</label><caption><p>Habitus of <italic><tp:taxon-name><tp:taxon-name-part taxon-name-part-type="genus" reg="Lilioceris">Lilioceris</tp:taxon-name-part></tp:taxon-name></italic> spp. <bold>15, 16</bold><italic><tp:taxon-name><tp:taxon-name-part taxon-name-part-type="genus" reg="Lilioceris">L.</tp:taxon-name-part><tp:taxon-name-part taxon-name-part-type="species" reg="lianzhouensis">lianzhouensis</tp:taxon-name-part></tp:taxon-name></italic>, holotype, China (Guangdong), photographed by Yuan Xu <bold>17, 18</bold><italic><tp:taxon-name><tp:taxon-name-part taxon-name-part-type="genus" reg="Lilioceris">L.</tp:taxon-name-part><tp:taxon-name-part taxon-name-part-type="species" reg="rondoni">rondoni</tp:taxon-name-part></tp:taxon-name></italic>, holotype, Laos (Sithandone), photographed by Jeremy Frank (<named-content xmlns:xlink="http://www.w3.org/1999/xlink" content-type="dwc:institutional_code" xlink:title="Bishop Museum, Honolulu" xlink:href="http://grbio.org/institution/bishop-museum" xlink:type="simple">BSM</named-content>). Scale bars: 5.0 mm.</p></caption><graphic xmlns:xlink="http://www.w3.org/1999/xlink" xlink:href="zookeys-1195-337_article-114392__-g005.jpg" position="float" orientation="portrait" xlink:type="simple" id="oo_1006234.jpg"><uri content-type="original_file" xlink:type="simple">https://binary.pensoft.net/fig/1006234</uri></graphic></fig><p><bold><italic>Pronotum</italic></bold> (Figs <xref ref-type="fig" rid="F5">15</xref>, <xref ref-type="fig" rid="F10">42B</xref>). Anterior angles slightly protruding, posterior angles not protruding; sides constricted in the middle; disc slightly raised; middle of disc with two or four irregular rows of fine punctures.</p><p><bold><italic>Elytra</italic></bold> (Figs <xref ref-type="fig" rid="F5">15</xref>, <xref ref-type="fig" rid="F9">32B</xref>). Humeri protruding, humeral groove and basal impression distinct; elytra without completely punctate striae, punctures large in the base, diminishing posteriorly, absent on apical 1/4; intervals smooth; epipleura raised, with a sparse row of fine punctures.</p><p><bold><italic>Mesosternum pubescent</italic>.</bold> Lateral metasternum with a long and arcuate strip of pubescence, extending from anterior margin to lateroposterior corner, metepisternum densely pubescent (Fig. <xref ref-type="fig" rid="F10">42A</xref>).</p><p><bold><italic>Abdominal sternite</italic></bold> (Fig. <xref ref-type="fig" rid="F9">32A</xref>). Lateral transverse impressions big and distinct on sternites 1–4, other areas of sternite densely pubescent.</p><p><bold><italic>Leg</italic></bold> (Fig. <xref ref-type="fig" rid="F9">32C</xref>). Femora with dense pubescence on the dorsal surface, nearly smooth on the ventral surface, without tooth.</p><p><bold><italic>Male genitalia</italic></bold> (Fig. <xref ref-type="fig" rid="F12">52A–D</xref>). Ostium occupying 1/3 length of median lobe (Fig. <xref ref-type="fig" rid="F12">52A</xref>); apex crooked (Fig. <xref ref-type="fig" rid="F12">52B</xref>); tegmen Y-shaped, basal piece of tegmen triangular and broad, lateral lobes slightly sclerotized and combined with second connecting membrane; internal sac membranous, with distinct dorsal, median and ventral sclerites, dorsal sclerite wedge-shaped in dorsal view, ventral sclerite short and tubular (= flagellum), median sclerite small (Fig. <xref ref-type="fig" rid="F12">52C, D</xref>).</p><p><bold><italic>Female reproductive organs</italic></bold> (Fig. <xref ref-type="fig" rid="F13">59A–C</xref>). Tergites 8 and 9 and sternites 8 and 9 sclerotized, posterior areas of tergite 8, sternite 8, and apodemes with pubescence, spiculum gastrale Y-shaped and long; ovipositor with dense pubescence, distal part of ovipositor cylindrical, long and with a protuberance; spermatheca simple and curved.</p></tp:treatment-sec><tp:treatment-sec sec-type="distribution" id="SECID0ESLAI"><title>Distribution</title><p><bold>(Fig. <xref ref-type="fig" rid="F15">68</xref>).</bold> China (Hunan, Yunnan, Guangxi, Guangdong, Hainan).</p></tp:treatment-sec><tp:treatment-sec sec-type="host" id="SECID0E6LAI"><title>Host plant and habitat.</title><p>Host plant is unknown. One collecting place, Hongkan Reservoir in Baisha, Hainan, is located in a subtropical area. The habitat is a lake area surrounded by primeval forests with high temperature and humidity.</p></tp:treatment-sec><tp:treatment-sec sec-type="remarks" id="SECID0EEMAI"><title>Remarks.</title><p>The species is similar to <italic><tp:taxon-name><tp:taxon-name-part taxon-name-part-type="genus" reg="Lilioceris">L.</tp:taxon-name-part><tp:taxon-name-part taxon-name-part-type="species" reg="jianfenglingensis">jianfenglingensis</tp:taxon-name-part></tp:taxon-name></italic>, but differs by the antennomeres 5–10 nearly 1.8× as long as wide, and brownish red with a blue metallic luster (Fig. <xref ref-type="fig" rid="F9">32D</xref>); the disc of the pronotum with two or four irregular rows of fine punctures (Fig. <xref ref-type="fig" rid="F10">42A</xref>); and the dorsal sclerite of the male genitalia is strongly sclerotized (Fig. <xref ref-type="fig" rid="F12">52C, D</xref>). In <italic><tp:taxon-name><tp:taxon-name-part taxon-name-part-type="genus" reg="Lilioceris">L.</tp:taxon-name-part><tp:taxon-name-part taxon-name-part-type="species" reg="jianfenglingensis">jianfenglingensis</tp:taxon-name-part></tp:taxon-name></italic>, antennomeres 5–10 are almost as long as wide, and brownish red (Fig. <xref ref-type="fig" rid="F8">30D</xref>); the disc of the pronotum has two rows of fine punctures (Fig. <xref ref-type="fig" rid="F10">40B</xref>); and the ventral sclerite of male genitalia is weakly sclerotized (Fig. <xref ref-type="fig" rid="F12">54C, D</xref>).</p></tp:treatment-sec><tp:treatment-sec><!--Section generated to contain objects referenced in tp:taxon-treatment.--><fig id="F9" position="float" orientation="portrait"><object-id xmlns:xlink="http://www.w3.org/1999/xlink" content-type="doi" xlink:type="simple">10.3897/zookeys.1195.114392.figures32-36</object-id><object-id xmlns:xlink="http://www.w3.org/1999/xlink" content-type="arpha" xlink:type="simple">71F5B9CF-EE4C-5063-B413-F45235D78EB0</object-id><label>Figures 32–36.</label><caption><p>Abdominal sternites, elytra, leg, and antennae of <italic><tp:taxon-name><tp:taxon-name-part taxon-name-part-type="genus" reg="Lilioceris">Lilioceris</tp:taxon-name-part></tp:taxon-name></italic> spp. <bold>32</bold><italic><tp:taxon-name><tp:taxon-name-part taxon-name-part-type="genus" reg="Lilioceris">L.</tp:taxon-name-part><tp:taxon-name-part taxon-name-part-type="species" reg="lianzhouensis">lianzhouensis</tp:taxon-name-part></tp:taxon-name></italic>, ♂, China (Hainan) <bold>33</bold><italic><tp:taxon-name><tp:taxon-name-part taxon-name-part-type="genus" reg="Lilioceris">L.</tp:taxon-name-part><tp:taxon-name-part taxon-name-part-type="species" reg="rondoni">rondoni</tp:taxon-name-part></tp:taxon-name></italic>, ♂, China (Yunnan) <bold>34</bold><italic><tp:taxon-name><tp:taxon-name-part taxon-name-part-type="genus" reg="Lilioceris">L.</tp:taxon-name-part><tp:taxon-name-part taxon-name-part-type="species" reg="rufometallica">rufometallica</tp:taxon-name-part></tp:taxon-name></italic>, ♀, China (Hainan) <bold>35</bold><italic><tp:taxon-name><tp:taxon-name-part taxon-name-part-type="genus" reg="Lilioceris">L.</tp:taxon-name-part><tp:taxon-name-part taxon-name-part-type="species" reg="semipunctata">semipunctata</tp:taxon-name-part></tp:taxon-name></italic>, ♂, China (Yunnan) <bold>36</bold><italic><tp:taxon-name><tp:taxon-name-part taxon-name-part-type="genus" reg="Lilioceris">L.</tp:taxon-name-part><tp:taxon-name-part taxon-name-part-type="species" reg="yuae">yuae</tp:taxon-name-part></tp:taxon-name></italic>, ♀, China (Hainan) <bold>A</bold> abdominal sternites <bold>B</bold> elytra <bold>C</bold> leg <bold>D</bold> antennae.</p></caption><graphic xmlns:xlink="http://www.w3.org/1999/xlink" xlink:href="zookeys-1195-337_article-114392__-g009.jpg" position="float" orientation="portrait" xlink:type="simple" id="oo_1006238.jpg"><uri content-type="original_file" xlink:type="simple">https://binary.pensoft.net/fig/1006238</uri></graphic></fig><fig id="F10" position="float" orientation="portrait"><object-id xmlns:xlink="http://www.w3.org/1999/xlink" content-type="doi" xlink:type="simple">10.3897/zookeys.1195.114392.figures37-46</object-id><object-id xmlns:xlink="http://www.w3.org/1999/xlink" content-type="arpha" xlink:type="simple">4420E131-CB20-5D2D-92F9-6FAB226ED074</object-id><label>Figures 37–46.</label><caption><p>Head, pronotum, abdominal sternites of <italic><tp:taxon-name><tp:taxon-name-part taxon-name-part-type="genus" reg="Lilioceris">Lilioceris</tp:taxon-name-part></tp:taxon-name></italic> spp. <bold>37</bold><italic><tp:taxon-name><tp:taxon-name-part taxon-name-part-type="genus" reg="Lilioceris">L.</tp:taxon-name-part><tp:taxon-name-part taxon-name-part-type="species" reg="consentanea">consentanea</tp:taxon-name-part></tp:taxon-name></italic>, ♂, China (Hainan) <bold>38</bold><italic><tp:taxon-name><tp:taxon-name-part taxon-name-part-type="genus" reg="Lilioceris">L.</tp:taxon-name-part><tp:taxon-name-part taxon-name-part-type="species" reg="dentifemoralis">dentifemoralis</tp:taxon-name-part></tp:taxon-name></italic>, ♂, China (Hainan) <bold>39</bold><italic><tp:taxon-name><tp:taxon-name-part taxon-name-part-type="genus" reg="Lilioceris">L.</tp:taxon-name-part><tp:taxon-name-part taxon-name-part-type="species" reg="discrepens">discrepens</tp:taxon-name-part></tp:taxon-name></italic>, ♂, China (Yunnan) <bold>40</bold><italic><tp:taxon-name><tp:taxon-name-part taxon-name-part-type="genus" reg="Lilioceris">L.</tp:taxon-name-part><tp:taxon-name-part taxon-name-part-type="species" reg="jianfenglingensis">jianfenglingensis</tp:taxon-name-part></tp:taxon-name></italic>, ♂, China (Hainan) <bold>41</bold><italic><tp:taxon-name><tp:taxon-name-part taxon-name-part-type="genus" reg="Lilioceris">L.</tp:taxon-name-part><tp:taxon-name-part taxon-name-part-type="species" reg="latissima">latissima</tp:taxon-name-part></tp:taxon-name></italic>, ♀, China (Yunnan) <bold>42</bold><italic><tp:taxon-name><tp:taxon-name-part taxon-name-part-type="genus" reg="Lilioceris">L.</tp:taxon-name-part><tp:taxon-name-part taxon-name-part-type="species" reg="lianzhouensis">lianzhouensis</tp:taxon-name-part></tp:taxon-name></italic>, ♀, China (Yunnan) <bold>43</bold><italic><tp:taxon-name><tp:taxon-name-part taxon-name-part-type="genus" reg="Lilioceris">L.</tp:taxon-name-part><tp:taxon-name-part taxon-name-part-type="species" reg="rondoni">rondoni</tp:taxon-name-part></tp:taxon-name></italic>, ♂, China (Hainan) <bold>44</bold><italic><tp:taxon-name><tp:taxon-name-part taxon-name-part-type="genus" reg="Lilioceris">L.</tp:taxon-name-part><tp:taxon-name-part taxon-name-part-type="species" reg="rufometallica">rufometallica</tp:taxon-name-part></tp:taxon-name></italic>, ♀, China (Yunnan) <bold>45</bold><italic><tp:taxon-name><tp:taxon-name-part taxon-name-part-type="genus" reg="Lilioceris">L.</tp:taxon-name-part><tp:taxon-name-part taxon-name-part-type="species" reg="semipunctata">semipunctata</tp:taxon-name-part></tp:taxon-name></italic>, ♀, China (Yunnan) <bold>46</bold><italic><tp:taxon-name><tp:taxon-name-part taxon-name-part-type="genus" reg="Lilioceris">L.</tp:taxon-name-part><tp:taxon-name-part taxon-name-part-type="species" reg="yuae">yuae</tp:taxon-name-part></tp:taxon-name></italic>, ♀, China (Hainan) <bold>A</bold> head <bold>B</bold> pronotum <bold>C</bold> abdominal sternite.</p></caption><graphic xmlns:xlink="http://www.w3.org/1999/xlink" xlink:href="zookeys-1195-337_article-114392__-g010.jpg" position="float" orientation="portrait" xlink:type="simple" id="oo_1006239.jpg"><uri content-type="original_file" xlink:type="simple">https://binary.pensoft.net/fig/1006239</uri></graphic></fig><fig id="F12" position="float" orientation="portrait"><object-id xmlns:xlink="http://www.w3.org/1999/xlink" content-type="doi" xlink:type="simple">10.3897/zookeys.1195.114392.figures51-56</object-id><object-id xmlns:xlink="http://www.w3.org/1999/xlink" content-type="arpha" xlink:type="simple">80B71BE4-0468-5098-9803-2A6B1A9211B6</object-id><label>Figures 51–56.</label><caption><p>Male genitalia of <italic><tp:taxon-name><tp:taxon-name-part taxon-name-part-type="genus" reg="Lilioceris">Lilioceris</tp:taxon-name-part></tp:taxon-name></italic> spp. <bold>51</bold><italic><tp:taxon-name><tp:taxon-name-part taxon-name-part-type="genus" reg="Lilioceris">L.</tp:taxon-name-part><tp:taxon-name-part taxon-name-part-type="species" reg="discrepens">discrepens</tp:taxon-name-part></tp:taxon-name></italic>, China (Hainan) <bold>52</bold><italic><tp:taxon-name><tp:taxon-name-part taxon-name-part-type="genus" reg="Lilioceris">L.</tp:taxon-name-part><tp:taxon-name-part taxon-name-part-type="species" reg="lianzhouensis">lianzhouensis</tp:taxon-name-part></tp:taxon-name></italic>, China (Yunnan) <bold>53</bold><italic><tp:taxon-name><tp:taxon-name-part taxon-name-part-type="genus" reg="Lilioceris">L.</tp:taxon-name-part><tp:taxon-name-part taxon-name-part-type="species" reg="latissima">latissima</tp:taxon-name-part></tp:taxon-name></italic>, China (Yunnan) <bold>54</bold><italic><tp:taxon-name><tp:taxon-name-part taxon-name-part-type="genus" reg="Lilioceris">L.</tp:taxon-name-part><tp:taxon-name-part taxon-name-part-type="species" reg="jianfenglingensis">jianfenglingensis</tp:taxon-name-part></tp:taxon-name></italic>, China (Yunnan) <bold>55</bold><italic><tp:taxon-name><tp:taxon-name-part taxon-name-part-type="genus" reg="Lilioceris">L.</tp:taxon-name-part><tp:taxon-name-part taxon-name-part-type="species" reg="yuae">yuae</tp:taxon-name-part></tp:taxon-name></italic>, China (Hainan) <bold>56</bold><italic><tp:taxon-name><tp:taxon-name-part taxon-name-part-type="genus" reg="Lilioceris">L.</tp:taxon-name-part><tp:taxon-name-part taxon-name-part-type="species" reg="consentanea">consentanea</tp:taxon-name-part></tp:taxon-name></italic>, China (Yunnan) <bold>A</bold> aedeagus, lateral view <bold>B</bold> aedeagus, dorsal view <bold>C</bold> sclerites in internal sac, lateral view <bold>D</bold> dorsal sclerite, dorsal view. Scale bars: 0.2 mm.</p></caption><graphic xmlns:xlink="http://www.w3.org/1999/xlink" xlink:href="zookeys-1195-337_article-114392__-g012.jpg" position="float" orientation="portrait" xlink:type="simple" id="oo_1006242.jpg"><uri content-type="original_file" xlink:type="simple">https://binary.pensoft.net/fig/1006242</uri></graphic></fig><fig id="F13" position="float" orientation="portrait"><object-id xmlns:xlink="http://www.w3.org/1999/xlink" content-type="doi" xlink:type="simple">10.3897/zookeys.1195.114392.figures57-66</object-id><object-id xmlns:xlink="http://www.w3.org/1999/xlink" content-type="arpha" xlink:type="simple">ABEFBF87-8B5D-552C-9DA2-52261944B244</object-id><label>Figures 57–66.</label><caption><p>Female reproductive organs of <italic><tp:taxon-name><tp:taxon-name-part taxon-name-part-type="genus" reg="Lilioceris">Lilioceris</tp:taxon-name-part></tp:taxon-name></italic> spp. <bold>57</bold><italic><tp:taxon-name><tp:taxon-name-part taxon-name-part-type="genus" reg="Lilioceris">L.</tp:taxon-name-part><tp:taxon-name-part taxon-name-part-type="species" reg="dentifemoralis">dentifemoralis</tp:taxon-name-part></tp:taxon-name></italic>, China (Hainan) <bold>58</bold><italic><tp:taxon-name><tp:taxon-name-part taxon-name-part-type="genus" reg="Lilioceris">L.</tp:taxon-name-part><tp:taxon-name-part taxon-name-part-type="species" reg="consentanea">consentanea</tp:taxon-name-part></tp:taxon-name></italic>, China (Hainan) <bold>59</bold><italic><tp:taxon-name><tp:taxon-name-part taxon-name-part-type="genus" reg="Lilioceris">L.</tp:taxon-name-part><tp:taxon-name-part taxon-name-part-type="species" reg="lianzhouensis">lianzhouensis</tp:taxon-name-part></tp:taxon-name></italic>, China (Yunnan: Wuding) <bold>60</bold><italic><tp:taxon-name><tp:taxon-name-part taxon-name-part-type="genus" reg="Lilioceris">L.</tp:taxon-name-part><tp:taxon-name-part taxon-name-part-type="species" reg="latissima">latissima</tp:taxon-name-part></tp:taxon-name></italic>, Japan (Tokyo) <bold>61</bold><italic><tp:taxon-name><tp:taxon-name-part taxon-name-part-type="genus" reg="Lilioceris">L.</tp:taxon-name-part><tp:taxon-name-part taxon-name-part-type="species" reg="jianfenglingensis">jianfenglingensis</tp:taxon-name-part></tp:taxon-name></italic>, China (Yunnan) <bold>62</bold><italic><tp:taxon-name><tp:taxon-name-part taxon-name-part-type="genus" reg="Lilioceris">L.</tp:taxon-name-part><tp:taxon-name-part taxon-name-part-type="species" reg="semipunctata">semipunctata</tp:taxon-name-part></tp:taxon-name></italic>, China (Yunnan: Wuding) <bold>63</bold><italic><tp:taxon-name><tp:taxon-name-part taxon-name-part-type="genus" reg="Lilioceris">L.</tp:taxon-name-part><tp:taxon-name-part taxon-name-part-type="species" reg="rondoni">rondoni</tp:taxon-name-part></tp:taxon-name></italic>, China (Yunnan) <bold>64</bold><italic><tp:taxon-name><tp:taxon-name-part taxon-name-part-type="genus" reg="Lilioceris">L.</tp:taxon-name-part><tp:taxon-name-part taxon-name-part-type="species" reg="rufometallica">rufometallica</tp:taxon-name-part></tp:taxon-name></italic>, China (Yunnan) <bold>65</bold><italic><tp:taxon-name><tp:taxon-name-part taxon-name-part-type="genus" reg="Lilioceris">L.</tp:taxon-name-part><tp:taxon-name-part taxon-name-part-type="species" reg="discrepens">discrepens</tp:taxon-name-part></tp:taxon-name></italic>, China (Yunnan) <bold>66</bold><italic><tp:taxon-name><tp:taxon-name-part taxon-name-part-type="genus" reg="Lilioceris">L.</tp:taxon-name-part><tp:taxon-name-part taxon-name-part-type="species" reg="yuae">yuae</tp:taxon-name-part></tp:taxon-name></italic>, China (Hainan) <bold>A</bold> dorsal view <bold>B</bold> ventral view <bold>C</bold> spermatheca. Scale bars: 0.5 mm.</p></caption><graphic xmlns:xlink="http://www.w3.org/1999/xlink" xlink:href="zookeys-1195-337_article-114392__-g013.jpg" position="float" orientation="portrait" xlink:type="simple" id="oo_1006243.jpg"><uri content-type="original_file" xlink:type="simple">https://binary.pensoft.net/fig/1006243</uri></graphic></fig><fig id="F15" position="float" orientation="portrait"><object-id xmlns:xlink="http://www.w3.org/1999/xlink" content-type="doi" xlink:type="simple">10.3897/zookeys.1195.114392.figure68</object-id><object-id xmlns:xlink="http://www.w3.org/1999/xlink" content-type="arpha" xlink:type="simple">D8778F7F-B29A-58A1-A30E-E4CB4C16C43B</object-id><label>Figure 68.</label><caption><p>Distribution map of <italic><tp:taxon-name><tp:taxon-name-part taxon-name-part-type="genus" reg="Lilioceris">Lilioceris</tp:taxon-name-part></tp:taxon-name></italic> spp. (all marked location information is derived from the labels of available specimens).</p></caption><graphic xmlns:xlink="http://www.w3.org/1999/xlink" xlink:href="zookeys-1195-337_article-114392__-g015.jpg" position="float" orientation="portrait" xlink:type="simple" id="oo_1006245.jpg"><uri content-type="original_file" xlink:type="simple">https://binary.pensoft.net/fig/1006245</uri></graphic></fig><fig id="F8" position="float" orientation="portrait"><object-id xmlns:xlink="http://www.w3.org/1999/xlink" content-type="doi" xlink:type="simple">10.3897/zookeys.1195.114392.figures27-31</object-id><object-id xmlns:xlink="http://www.w3.org/1999/xlink" content-type="arpha" xlink:type="simple">16DDFA45-F530-59A1-ABD3-EE9CE794F958</object-id><label>Figures 27–31.</label><caption><p>Abdominal sternites, elytra, leg, and antennae of <italic><tp:taxon-name><tp:taxon-name-part taxon-name-part-type="genus" reg="Lilioceris">Lilioceris</tp:taxon-name-part></tp:taxon-name></italic> spp. <bold>27</bold><italic><tp:taxon-name><tp:taxon-name-part taxon-name-part-type="genus" reg="Lilioceris">L.</tp:taxon-name-part><tp:taxon-name-part taxon-name-part-type="species" reg="consentanea">consentanea</tp:taxon-name-part></tp:taxon-name></italic>, ♂, China (Hainan) <bold>28</bold><italic><tp:taxon-name><tp:taxon-name-part taxon-name-part-type="genus" reg="Lilioceris">L.</tp:taxon-name-part><tp:taxon-name-part taxon-name-part-type="species" reg="dentifemoralis">dentifemoralis</tp:taxon-name-part></tp:taxon-name></italic>, ♂, China (Hainan) <bold>29</bold><italic><tp:taxon-name><tp:taxon-name-part taxon-name-part-type="genus" reg="Lilioceris">L.</tp:taxon-name-part><tp:taxon-name-part taxon-name-part-type="species" reg="discrepens">discrepens</tp:taxon-name-part></tp:taxon-name></italic>, ♂, China (Yunnan) <bold>30</bold><italic><tp:taxon-name><tp:taxon-name-part taxon-name-part-type="genus" reg="Lilioceris">L.</tp:taxon-name-part><tp:taxon-name-part taxon-name-part-type="species" reg="jianfenglingensis">jianfenglingensis</tp:taxon-name-part></tp:taxon-name></italic>, ♂, China (Yunnan) <bold>31</bold><italic><tp:taxon-name><tp:taxon-name-part taxon-name-part-type="genus" reg="Lilioceris">L.</tp:taxon-name-part><tp:taxon-name-part taxon-name-part-type="species" reg="latissima">latissima</tp:taxon-name-part></tp:taxon-name></italic>, ♂, China (Hainan) <bold>A</bold> abdominal sternites <bold>B</bold> elytra <bold>C</bold> leg <bold>D</bold> antennae.</p></caption><graphic xmlns:xlink="http://www.w3.org/1999/xlink" xlink:href="zookeys-1195-337_article-114392__-g008.jpg" position="float" orientation="portrait" xlink:type="simple" id="oo_1006237.jpg"><uri content-type="original_file" xlink:type="simple">https://binary.pensoft.net/fig/1006237</uri></graphic></fig></tp:treatment-sec></tp:taxon-treatment>
