# Supplementary material for: ﻿A review of the semipunctata species group within the genus Lilioceris Reitter, 1913 (Coleoptera, Chrysomelidae)
Source: Zookeys. 2024 Mar 20;1195:337–81. doi: 10.3897/zookeys.1195.114392 (PMC10973769; doi:10.3897/zookeys.1195.114392)
Supplement: XML Treatment for Lilioceris rondoni [file zookeys.1195.114392-treatment8.xml]

<!DOCTYPE tp:taxon-treatment
  PUBLIC "-//TaxonX//DTD Taxonomic Treatment Publishing DTD v0 20100105//EN" "tax-treatment-NSO.dtd">
<tp:taxon-treatment xmlns:tp="http://www.plazi.org/taxpub"><tp:treatment-meta><kwd-group><label>Taxon classification</label><kwd>
                <named-content content-type="kingdom">Animalia</named-content>
              </kwd><kwd>
                <named-content content-type="order">Coleoptera</named-content>
              </kwd><kwd>
                <named-content content-type="family">Chrysomelidae</named-content>
              </kwd></kwd-group><mixed-citation publication-type="journal"><person-group><name><surname>Xu</surname><given-names>Yuan</given-names></name><name><surname>Qiao</surname><given-names>Gexia</given-names></name><name><surname>Liang</surname><given-names>Hongbin</given-names></name></person-group><article-title>﻿A review of the <italic><tp:taxon-name><tp:taxon-name-part taxon-name-part-type="genus" reg="Lilioceris"/><tp:taxon-name-part taxon-name-part-type="species" reg="semipunctata">semipunctata</tp:taxon-name-part></tp:taxon-name></italic> species group within the genus <italic><tp:taxon-name><tp:taxon-name-part taxon-name-part-type="genus" reg="Lilioceris">Lilioceris</tp:taxon-name-part></tp:taxon-name></italic> Reitter, 1913 (<tp:taxon-name><tp:taxon-name-part taxon-name-part-type="order">Coleoptera</tp:taxon-name-part></tp:taxon-name>, <tp:taxon-name><tp:taxon-name-part taxon-name-part-type="family">Chrysomelidae</tp:taxon-name-part></tp:taxon-name>)</article-title><source>Zookeys</source><day>20</day><month>03</month><year>2024</year><volume>1195</volume><fpage>337</fpage><lpage>381</lpage><pub-id pub-id-type="doi">10.3897/zookeys.1195.114392</pub-id></mixed-citation></tp:treatment-meta><tp:nomenclature><label>﻿</label><tp:taxon-name>
              <object-id xmlns:xlink="http://www.w3.org/1999/xlink" content-type="arpha" xlink:type="simple">A1E03058-5D7C-5B07-90D0-77F9F4310683</object-id>
              <tp:taxon-name-part taxon-name-part-type="genus" reg="Lilioceris">Lilioceris</tp:taxon-name-part>
              <tp:taxon-name-part taxon-name-part-type="species" reg="rondoni">rondoni</tp:taxon-name-part>
            </tp:taxon-name><tp:taxon-authority>Kimoto &amp; Gressitt, 1979</tp:taxon-authority><xref ref-type="fig" rid="F5">Figs 17</xref><xref ref-type="fig" rid="F5">, 18</xref><xref ref-type="fig" rid="F9">, 33A–D</xref><xref ref-type="fig" rid="F10">, 43A–C</xref><xref ref-type="fig" rid="F11">, 48A–D</xref><xref ref-type="fig" rid="F13">, 63A–C</xref><xref ref-type="fig" rid="F14">, 67</xref><xref ref-type="fig" rid="F18">, 71A, B</xref><tp:nomenclature-citation-list><tp:nomenclature-citation><tp:taxon-name>
                  <tp:taxon-name-part taxon-name-part-type="genus" reg="Lilioceris">Lilioceris</tp:taxon-name-part>
                  <tp:taxon-name-part taxon-name-part-type="species" reg="rondoni">rondoni</tp:taxon-name-part>
                </tp:taxon-name><comment>Kimoto &amp; Gressitt, 1979: 229 (Laos: Sithandone).</comment></tp:nomenclature-citation></tp:nomenclature-citation-list></tp:nomenclature><tp:treatment-sec sec-type="type material" id="SECID0EKQAI"><title>Type material examined.</title><p><bold><italic>Holotype</italic></bold> of <italic><tp:taxon-name><tp:taxon-name-part taxon-name-part-type="genus" reg="Lilioceris">Lilioceris</tp:taxon-name-part><tp:taxon-name-part taxon-name-part-type="species" reg="rondoni">rondoni</tp:taxon-name-part></tp:taxon-name></italic> (<named-content xmlns:xlink="http://www.w3.org/1999/xlink" content-type="dwc:institutional_code" xlink:title="Bishop Museum, Honolulu" xlink:href="http://grbio.org/institution/bishop-museum" xlink:type="simple">BSM</named-content>, photo), Holo / Native Collector, Bishop / Laos, Ile de Khong, 17.V.1965 / <tp:taxon-name><tp:taxon-name-part taxon-name-part-type="genus" reg="Lilioceris">Lilioceris</tp:taxon-name-part><tp:taxon-name-part taxon-name-part-type="species" reg="rondoni">rondoni</tp:taxon-name-part></tp:taxon-name> Kimoto &amp; Gressitt / <tp:taxon-name><tp:taxon-name-part taxon-name-part-type="genus" reg="Lilioceris">Lilioceris</tp:taxon-name-part><tp:taxon-name-part taxon-name-part-type="species" reg="rondoni">rondoni</tp:taxon-name-part></tp:taxon-name> n. sp. Det. Kimoto, 19, Holo / Paratype. [in original description, collector of holotype is J. A. Rondon].</p></tp:treatment-sec><tp:treatment-sec sec-type="material" id="SECID0EYRAI"><title>Other material examined.</title><p>Total 137 specimens. <bold>China: Yunnan</bold>: 1♀, Xishuangbanna, Menghun, 1200–1400 m / 1958.V.17, Chunpei Hong coll.; 1♀, Xishuangbanna, Xiaomengyang, 850 m / 1958.IV.15, Chunpei Hong coll.; 1♀, Xishuangbanna, Menghun, 1200 m / 1958.VI.6, Chunpei Hong coll.; 2♀, Xishuangbanna, Menghun, 1200–1400 m / 1958.X.28, Shuyong Wang coll.; 1♀, Xishuangbanna, Menghun, 1200 m / 1958.V.11, Yiran Zhang coll.; 1♀, Xishuangbanna, Menghun, 1200–1400 m / 1958.V.12, Chunpei Hong coll.; 1♀, Xishuangbanna, Menga, 1050–1080 m / 1958.VIII.16, Fuji Pu coll.; 1♀, Xishuangbanna, Menga, 1050–1080 m / 1958.V.20, Fuji Pu coll.; 1♀, Xishuangbanna, Menghun, 650–750 m / 1958.VI.13, Xuwu Meng coll.; 1♀, Xishuangbanna, Menghun, 1200–1400 m / 1958.V.21, Yiran Zhang coll.; 1♀, Xishuangbanna, Xiaomengyang, 850 m, 1957.V.17, Fuji Pu coll.; 1♀, Xishuangbanna, Menghun, 1200–1400 m / 1958.VI.1, Shuyong Wang coll.; 1♀, Xishuangbanna, Jingdong, 1170 m / 1956.VII.4; 1♀, Xishuangbanna, Mengsong, 1600 m / 1958.V.21, Chunpei Hong coll.; 1♀, Xishuangbanna, Damenglong, 650 m / 1958.VIII.8, Yiran Zhang coll.; 1♀, Xishuangbanna, Xiaomengyang, 850 m, 1958.IX.1, Leyi Zheng coll.; 1♀, Xishuangbanna, Menghai, 1200–1600 m, 1957.VIII.10, Lingchao Zang coll.; 1♀, Lancang, 1200 m, 1957.VII.29, Lingchao Zang coll.; 1♀, Xishuangbanna, Mengla, 620–650 m / 1958.V.29, Facai Zhang coll.; 1♀, Xishuangbanna, Mengla, 620–650 m / 1959.VI.10, Fuji Pu coll.; 1♀, Xishuangbanna, Damenglong, 650 m / 1958.V.5, Yiran Zhang coll.; 2♀, Xishuangbanna, Mengla, 1000 m / 1958.V.23, Fuji Pu coll.; 1♀, Xishuangbanna, Menga, 1050–1080 m / 1958.V.23, Shuyong Wang coll.; 1♀, Xishuangbanna, Menga, 1050–1080 m / 1958.VIII.12, Fuji Pu coll.; 1♀, Xishuangbanna, Menga, 1050–1080 m / 1958.VIII.22, Shuyong Wang coll.; 1♀, Xishuangbanna, Mengla, 620–650 m / 1959.V.16, Fuji Pu coll.; 1♀, Xishuangbanna, Menga, 1050–1080 m / 1958.VIII.19, Fuji Pu coll.; 1♀, Xishuangbanna, Menga, 1050–1080 m / 1958.X.19, Zhizi Chen coll.; 1♀, Xishuangbanna, Menga, 1050–1080 m / 1958.VIII.12, Fuji Pu coll.; 2♀, Xishuangbanna, Mengla, 620–650 m / 1959.V.19, Facai Zhang coll.; 1♀, Xishuangbanna, Mengla, 1050–1080 m / 1959.VIII.5, Fuji Pu coll.; 1♀, Xishuangbanna, Mengla, 1050–1080 m / 1958.V.11, Shuyong Wang coll.; 1♀, Xishuangbanna, Mengzhe, 1200 m / 1958.VII.28, Shuyong Wang coll.; 1♀, Xishuangbanna, Mengla, 620–650 m / 1959.V.5, Suofu Li coll.; 1♀, Xishuangbanna, Mengla, 620–650 m / 1959.V.19, Facai Zhang coll.; 1♀, Xishuangbanna, Damenglong, 650 m / 1958.VIII.4, Leyi Zheng coll.; 1♂, Tengchong, Qushi, Longkou, Shrubs, N25.28580, E. 98.59128 / 1478 m, 2006.6.6, Liang HB and Hu P, California Academy and IOZ, Chinese Acad. Sci; 1♂, Xishuangbanna, Menghun, 600 m / 1958.VI.12, Chunpei Hong coll.; 1♂, Xishuangbanna, Jinghong, 650 m / 1958.XI.15, Fuji Pu coll.; 1♂, Xishuangbanna, Mengla, 620–650 m / 1958.XI.15, Fuji Pu coll.; 1♂, Xishuangbanna, Xiaomengyang, 850 m / 1957.VIII.10, Shuyong Wang coll.; 1♂, Xishuangbanna, Xiaomengyang, 850 m / 1957.X.13, Lingchao Zang coll.; 1♂, Xishuangbanna, Xiaomengyang, 1200–1600 m / 1957.VIII.10, Lingchao Zang coll.; 1♂, Lancang, 1200 m, 1957.VIII.6, Lingchao Zang coll.; 1♂, Lancang, 1200 m, 1957.VIII.8, Shuyong Wang coll.; 1♂, Xishuangbanna, Mengla, 1050–1080 m / 1958.VIII.16, Fuji Pu coll.; 1♂, Xishuangbanna, Mengla, 1050–1080 m / 1958.VIII.12, Shuyong Wang coll.; 1♂, Xishuangbanna, Menga, 1050–1080 m / 1958.VIII.5, Fuji Pu coll.; 1♂, Xishuangbanna, Menga, 1050–1080 m / 1958.V.23, Shuyong Wang coll.; 1♂, Xishuangbanna, Menghun, 1200–1400 m / 1958.X.28, Shuyong Wang coll.; 1♂, Xishuangbanna, Menga, 1050–1080 m / 1958.V.23; 1♂, Xishuangbanna, Mengzhe, 1200 m / 1958.VIII.29, Fuji Pu coll.; 1♂, Xishuangbanna, Mengzhe, 1200 m / 1958.VIII.28, Fuji Pu coll.; 1♂, Puer, 1400 m, 1955.IV.4; 1♂, Xishuangbanna, Mengla, 620–650 m / 1959.V.29, Suofu Li coll.; 1♂, Xishuangbanna, Menghun, 1200–1400 m / 1958.VI.1, Shuyong Wang coll.; 1♂, Xishuangbanna, Mengzhe, 620–650 m / 1959.V.29, Fuji Pu coll.; 1♂, Xishuangbanna, Menghun, 650 m / 1958.VI.13, Leyi Zheng coll.; 1♂, Xishuangbanna, Mengla, 620–650 m / 1959.V.21, Facai Zhang coll.; 1♂, Xishuangbanna, Mengla, 620–650 m / 1959.VI.8, Suofu Li coll.; 1♂, Jingdong, 1200 m, 1957.III.18; 1♂, Jingdong, 1200 m, 1957.V.2; 1♂, Xishuangbanna, Menga, 1050–1080 m / 1958.VI.23, Shuyong Wang coll.; 1♂, Xishuangbanna, Mengsong, 1600 m / 1958.IV.26, Shuyong Wang coll.; 1♂, Xishuangbanna, Xiaomengyang, 850 m / 1957.VI.23, Lingchao Zang coll.; 1♂, Xishuangbanna, Mengla, Paozhuqin, <named-content xmlns:xlink="http://www.w3.org/1999/xlink" content-type="dwc:verbatimCoordinates" xlink:type="simple"><named-content content-type="geo-json" specific-use="{&#34;type&#34;:&#34;Point&#34;,&#34;coordinates&#34;:[101.381570,21.813490]}" id="NCID0EDSAI" xlink:type="simple">21.81349°N, 101.38157°E</named-content></named-content>, 935 m, 2020.VI.5, Hongbin Liang and Yuan Xu coll.; 25♀32♂, Xishuangbanna, Mengla, Longlin New Village, <named-content xmlns:xlink="http://www.w3.org/1999/xlink" content-type="dwc:verbatimCoordinates" xlink:type="simple"><named-content content-type="geo-json" specific-use="{&#34;type&#34;:&#34;Point&#34;,&#34;coordinates&#34;:[101.494150,21.529140]}" id="NCID0ELSAI" xlink:type="simple">21.52914°N, 101.49415°E</named-content></named-content>, 1066 m, 2020.VI.5–6, Hongbin Liang and Yuan Xu coll.; 1♀, Eshan, Ayi Power Station, <named-content xmlns:xlink="http://www.w3.org/1999/xlink" content-type="dwc:verbatimCoordinates" xlink:type="simple"><named-content content-type="geo-json" specific-use="{&#34;type&#34;:&#34;Point&#34;,&#34;coordinates&#34;:[102.545890,24.095730]}" id="NCID0ETSAI" xlink:type="simple">24.09573°N, 102.54589°E</named-content></named-content>, 1444 m, 2022.VII.2, Neng Zhang coll.; 1♀1♂, Xishuangbanna, Menghai, Menga, Nanlanghe village, <named-content xmlns:xlink="http://www.w3.org/1999/xlink" content-type="dwc:verbatimCoordinates" xlink:type="simple"><named-content content-type="geo-json" specific-use="{&#34;type&#34;:&#34;Point&#34;,&#34;coordinates&#34;:[100.305760,22.215950]}" id="NCID0E2SAI" xlink:type="simple">22.21595°N, 100.30576°E</named-content></named-content>, 1020 m, 2020.VI.1, Hongbin Liang and Yuan Xu coll.; 1♂, Simao, Xiniuping, 2021.VII.17, Pingzhou Zhu coll.; <bold>Sichuan</bold>: 1♀, Emei Shan, Xixiangchi, 1957.VIII.17, Keren Huang coll.; 1♀, Emei Shan, Jiulaodong, 1957.VII.26, Keren Huang coll.</p></tp:treatment-sec><tp:treatment-sec sec-type="diagnosis" id="SECID0ECTAI"><title>Diagnosis.</title><p>Anterior angles of pronotum protruding, pronotal disc with four or five irregular rows of fine punctures. Humeral groove of elytra distinct, punctures of elytra sparse and diminishing posteriorly, absent on apical 1/3. Femora of legs without tooth. Lateral metasternum with a long strip of pubescence.</p></tp:treatment-sec><tp:treatment-sec sec-type="redescription" id="SECID0EHTAI"><title>Redescription.</title><p><abbrev xmlns:xlink="http://www.w3.org/1999/xlink" xlink:title="Body length" id="ABBRID0ENTAI" xlink:type="simple">BL</abbrev> = 6.3–7.2 mm, <abbrev xmlns:xlink="http://www.w3.org/1999/xlink" xlink:title="body width" id="ABBRID0ERTAI" xlink:type="simple">BW</abbrev> = 2.5–3.5 mm. <bold><italic>Body</italic></bold> brownish red.</p><p><bold><italic>Head</italic></bold> (Figs <xref ref-type="fig" rid="F5">17</xref>, <xref ref-type="fig" rid="F10">43A</xref>). Vertex strongly convex, with a shallow groove in the middle, sparse punctate and pubescent laterally; frontoclypeal area triangular, lateral disc with sparse punctures and pubescent; labrum transverse, with sparse pubescent; antennae nearly 1/2 of body length, antennomeres 1–4 nearly globular, antennomere 2 shortest, antennomeres 5–10 nearly 1.1× as long as wide, antennomere 11 slender.</p><p><bold><italic>Pronotum</italic></bold> (Figs <xref ref-type="fig" rid="F5">17</xref>, <xref ref-type="fig" rid="F10">43B</xref>). Anterior angles protruding, posterior angles not protruding; sides slightly constricted in the middle; disc flat; middle of disc with four or five rows of fine punctures. Scutellum triangular and pubescent.</p><p><bold><italic>Elytra</italic></bold> (Figs <xref ref-type="fig" rid="F5">17</xref>, <xref ref-type="fig" rid="F9">33B</xref>). Humeri protruding, humeral groove and basal impression distinct; elytra without completely punctate striae, punctures sparse and large in the base, diminishing posteriorly, absent on apical 1/3; intervals smooth; epipleura raised, with a row of fine punctures.</p><p><bold><italic>Mesosternum pubescent</italic>.</bold> Lateral metasternum with a long and arcuate strip of pubescence, metepisternum densely pubescent (Fig. <xref ref-type="fig" rid="F10">43C</xref>).</p><p><bold><italic>Abdominal sternite</italic></bold> (Fig. <xref ref-type="fig" rid="F9">33A</xref>). Lateral transverse impressions small and indistinct on sternites 1–4, other areas of sternites 1–4 densely pubescent.</p><p><bold><italic>Leg</italic></bold> (Fig. <xref ref-type="fig" rid="F9">33C</xref>). Femora with dense pubescence on the dorsal surface, with sparse pubescence on the ventral surface, without tooth.</p><p><bold><italic>Male genitalia</italic></bold> (Fig. <xref ref-type="fig" rid="F11">48A–D</xref>). Ostium occupying 1/4 length of median lobe (Fig. <xref ref-type="fig" rid="F11">48A</xref>); apex hooked (Fig. <xref ref-type="fig" rid="F11">48B</xref>); tegmen Y-shaped, basal piece of tegmen triangular and broad, lateral lobes slightly sclerotized and combined with second connecting membrane; internal sac membranous, with distinct dorsal, median and ventral sclerites, posterior part of dorsal sclerite in dorsal view slightly widen, ventral sclerite short and flaky, median sclerite slightly sclerotized (Fig. <xref ref-type="fig" rid="F11">48C, D</xref>).</p><p><bold><italic>Female reproductive organs</italic></bold> (Fig. <xref ref-type="fig" rid="F13">63A–C</xref>). Tergites 8 and 9, sternites 8 and 9 sclerotized, posterior areas of tergite 8, sternite 8, and apodemes with pubescence, spiculum gastrale Y-shaped and long; ovipositor with dense pubescence, distal part of ovipositor cylindrical, long and with a protuberance; spermatheca simple and hooked.</p></tp:treatment-sec><tp:treatment-sec sec-type="distribution" id="SECID0EIXAI"><title>Distribution</title><p><bold>(Fig. <xref ref-type="fig" rid="F14">67</xref>).</bold> China (Sichuan, Yunnan); Laos (<xref ref-type="bibr" rid="B26">Warchałowski 2011</xref>); Thailand, new record from China.</p></tp:treatment-sec><tp:treatment-sec sec-type="host" id="SECID0EZXAI"><title>Host plant and habitat</title><p><bold>(Fig. <xref ref-type="fig" rid="F18">71A, B</xref>).</bold> The host plant of this species is <italic><tp:taxon-name><tp:taxon-name-part taxon-name-part-type="genus" reg="Smilax">Smilax</tp:taxon-name-part><tp:taxon-name-part taxon-name-part-type="species" reg="bracteata">bracteata</tp:taxon-name-part></tp:taxon-name></italic> Presl according to our observation in Xishuangbanna. It shares the same habitat with <italic><tp:taxon-name><tp:taxon-name-part taxon-name-part-type="genus" reg="Lilioceris">L.</tp:taxon-name-part><tp:taxon-name-part taxon-name-part-type="species" reg="latissima">latissima</tp:taxon-name-part></tp:taxon-name></italic> in Baihua Shan of Xishuangbanna, Yunnan.</p></tp:treatment-sec><tp:treatment-sec sec-type="remarks" id="SECID0E3YAI"><title>Remarks.</title><p>This species is most similar to <italic><tp:taxon-name><tp:taxon-name-part taxon-name-part-type="genus" reg="Lilioceris">L.</tp:taxon-name-part><tp:taxon-name-part taxon-name-part-type="species" reg="semipunctata">semipunctata</tp:taxon-name-part></tp:taxon-name></italic>, but differed by the strongly convex vertex (Fig. <xref ref-type="fig" rid="F10">43A</xref>); the disc of pronotum has three or four rows of fine punctures (Fig. <xref ref-type="fig" rid="F10">43B</xref>); the posterior part of the dorsal sclerite is slightly widened in dorsal view, quadrate at the apex (Fig. <xref ref-type="fig" rid="F11">48C</xref>). In <italic><tp:taxon-name><tp:taxon-name-part taxon-name-part-type="genus" reg="Lilioceris">L.</tp:taxon-name-part><tp:taxon-name-part taxon-name-part-type="species" reg="semipunctata">semipunctata</tp:taxon-name-part></tp:taxon-name></italic>, the vertex is slightly convex (Fig. <xref ref-type="fig" rid="F10">44A</xref>); the disc of the pronotum has two rows of fine punctures (Fig. <xref ref-type="fig" rid="F10">44B</xref>); and the posterior part of the dorsal sclerite is parallel in dorsal view, rounded at apex (Fig. <xref ref-type="fig" rid="F11">50C</xref>).</p><p>This species has obvious sexual dimorphism: the middle of the abdominal sternites have a dense pubescence in the male, but the middle of these abdo­minal sternites are smooth in the female.</p></tp:treatment-sec><tp:treatment-sec><!--Section generated to contain objects referenced in tp:taxon-treatment.--><fig id="F5" position="float" orientation="portrait"><object-id xmlns:xlink="http://www.w3.org/1999/xlink" content-type="doi" xlink:type="simple">10.3897/zookeys.1195.114392.figures15-18</object-id><object-id xmlns:xlink="http://www.w3.org/1999/xlink" content-type="arpha" xlink:type="simple">E5CBF5C6-23B9-5EB2-956A-5342E5560D79</object-id><label>Figures 15–18.</label><caption><p>Habitus of <italic><tp:taxon-name><tp:taxon-name-part taxon-name-part-type="genus" reg="Lilioceris">Lilioceris</tp:taxon-name-part></tp:taxon-name></italic> spp. <bold>15, 16</bold><italic><tp:taxon-name><tp:taxon-name-part taxon-name-part-type="genus" reg="Lilioceris">L.</tp:taxon-name-part><tp:taxon-name-part taxon-name-part-type="species" reg="lianzhouensis">lianzhouensis</tp:taxon-name-part></tp:taxon-name></italic>, holotype, China (Guangdong), photographed by Yuan Xu <bold>17, 18</bold><italic><tp:taxon-name><tp:taxon-name-part taxon-name-part-type="genus" reg="Lilioceris">L.</tp:taxon-name-part><tp:taxon-name-part taxon-name-part-type="species" reg="rondoni">rondoni</tp:taxon-name-part></tp:taxon-name></italic>, holotype, Laos (Sithandone), photographed by Jeremy Frank (<named-content xmlns:xlink="http://www.w3.org/1999/xlink" content-type="dwc:institutional_code" xlink:title="Bishop Museum, Honolulu" xlink:href="http://grbio.org/institution/bishop-museum" xlink:type="simple">BSM</named-content>). Scale bars: 5.0 mm.</p></caption><graphic xmlns:xlink="http://www.w3.org/1999/xlink" xlink:href="zookeys-1195-337_article-114392__-g005.jpg" position="float" orientation="portrait" xlink:type="simple" id="oo_1006234.jpg"><uri content-type="original_file" xlink:type="simple">https://binary.pensoft.net/fig/1006234</uri></graphic></fig><fig id="F9" position="float" orientation="portrait"><object-id xmlns:xlink="http://www.w3.org/1999/xlink" content-type="doi" xlink:type="simple">10.3897/zookeys.1195.114392.figures32-36</object-id><object-id xmlns:xlink="http://www.w3.org/1999/xlink" content-type="arpha" xlink:type="simple">71F5B9CF-EE4C-5063-B413-F45235D78EB0</object-id><label>Figures 32–36.</label><caption><p>Abdominal sternites, elytra, leg, and antennae of <italic><tp:taxon-name><tp:taxon-name-part taxon-name-part-type="genus" reg="Lilioceris">Lilioceris</tp:taxon-name-part></tp:taxon-name></italic> spp. <bold>32</bold><italic><tp:taxon-name><tp:taxon-name-part taxon-name-part-type="genus" reg="Lilioceris">L.</tp:taxon-name-part><tp:taxon-name-part taxon-name-part-type="species" reg="lianzhouensis">lianzhouensis</tp:taxon-name-part></tp:taxon-name></italic>, ♂, China (Hainan) <bold>33</bold><italic><tp:taxon-name><tp:taxon-name-part taxon-name-part-type="genus" reg="Lilioceris">L.</tp:taxon-name-part><tp:taxon-name-part taxon-name-part-type="species" reg="rondoni">rondoni</tp:taxon-name-part></tp:taxon-name></italic>, ♂, China (Yunnan) <bold>34</bold><italic><tp:taxon-name><tp:taxon-name-part taxon-name-part-type="genus" reg="Lilioceris">L.</tp:taxon-name-part><tp:taxon-name-part taxon-name-part-type="species" reg="rufometallica">rufometallica</tp:taxon-name-part></tp:taxon-name></italic>, ♀, China (Hainan) <bold>35</bold><italic><tp:taxon-name><tp:taxon-name-part taxon-name-part-type="genus" reg="Lilioceris">L.</tp:taxon-name-part><tp:taxon-name-part taxon-name-part-type="species" reg="semipunctata">semipunctata</tp:taxon-name-part></tp:taxon-name></italic>, ♂, China (Yunnan) <bold>36</bold><italic><tp:taxon-name><tp:taxon-name-part taxon-name-part-type="genus" reg="Lilioceris">L.</tp:taxon-name-part><tp:taxon-name-part taxon-name-part-type="species" reg="yuae">yuae</tp:taxon-name-part></tp:taxon-name></italic>, ♀, China (Hainan) <bold>A</bold> abdominal sternites <bold>B</bold> elytra <bold>C</bold> leg <bold>D</bold> antennae.</p></caption><graphic xmlns:xlink="http://www.w3.org/1999/xlink" xlink:href="zookeys-1195-337_article-114392__-g009.jpg" position="float" orientation="portrait" xlink:type="simple" id="oo_1006238.jpg"><uri content-type="original_file" xlink:type="simple">https://binary.pensoft.net/fig/1006238</uri></graphic></fig><fig id="F10" position="float" orientation="portrait"><object-id xmlns:xlink="http://www.w3.org/1999/xlink" content-type="doi" xlink:type="simple">10.3897/zookeys.1195.114392.figures37-46</object-id><object-id xmlns:xlink="http://www.w3.org/1999/xlink" content-type="arpha" xlink:type="simple">4420E131-CB20-5D2D-92F9-6FAB226ED074</object-id><label>Figures 37–46.</label><caption><p>Head, pronotum, abdominal sternites of <italic><tp:taxon-name><tp:taxon-name-part taxon-name-part-type="genus" reg="Lilioceris">Lilioceris</tp:taxon-name-part></tp:taxon-name></italic> spp. <bold>37</bold><italic><tp:taxon-name><tp:taxon-name-part taxon-name-part-type="genus" reg="Lilioceris">L.</tp:taxon-name-part><tp:taxon-name-part taxon-name-part-type="species" reg="consentanea">consentanea</tp:taxon-name-part></tp:taxon-name></italic>, ♂, China (Hainan) <bold>38</bold><italic><tp:taxon-name><tp:taxon-name-part taxon-name-part-type="genus" reg="Lilioceris">L.</tp:taxon-name-part><tp:taxon-name-part taxon-name-part-type="species" reg="dentifemoralis">dentifemoralis</tp:taxon-name-part></tp:taxon-name></italic>, ♂, China (Hainan) <bold>39</bold><italic><tp:taxon-name><tp:taxon-name-part taxon-name-part-type="genus" reg="Lilioceris">L.</tp:taxon-name-part><tp:taxon-name-part taxon-name-part-type="species" reg="discrepens">discrepens</tp:taxon-name-part></tp:taxon-name></italic>, ♂, China (Yunnan) <bold>40</bold><italic><tp:taxon-name><tp:taxon-name-part taxon-name-part-type="genus" reg="Lilioceris">L.</tp:taxon-name-part><tp:taxon-name-part taxon-name-part-type="species" reg="jianfenglingensis">jianfenglingensis</tp:taxon-name-part></tp:taxon-name></italic>, ♂, China (Hainan) <bold>41</bold><italic><tp:taxon-name><tp:taxon-name-part taxon-name-part-type="genus" reg="Lilioceris">L.</tp:taxon-name-part><tp:taxon-name-part taxon-name-part-type="species" reg="latissima">latissima</tp:taxon-name-part></tp:taxon-name></italic>, ♀, China (Yunnan) <bold>42</bold><italic><tp:taxon-name><tp:taxon-name-part taxon-name-part-type="genus" reg="Lilioceris">L.</tp:taxon-name-part><tp:taxon-name-part taxon-name-part-type="species" reg="lianzhouensis">lianzhouensis</tp:taxon-name-part></tp:taxon-name></italic>, ♀, China (Yunnan) <bold>43</bold><italic><tp:taxon-name><tp:taxon-name-part taxon-name-part-type="genus" reg="Lilioceris">L.</tp:taxon-name-part><tp:taxon-name-part taxon-name-part-type="species" reg="rondoni">rondoni</tp:taxon-name-part></tp:taxon-name></italic>, ♂, China (Hainan) <bold>44</bold><italic><tp:taxon-name><tp:taxon-name-part taxon-name-part-type="genus" reg="Lilioceris">L.</tp:taxon-name-part><tp:taxon-name-part taxon-name-part-type="species" reg="rufometallica">rufometallica</tp:taxon-name-part></tp:taxon-name></italic>, ♀, China (Yunnan) <bold>45</bold><italic><tp:taxon-name><tp:taxon-name-part taxon-name-part-type="genus" reg="Lilioceris">L.</tp:taxon-name-part><tp:taxon-name-part taxon-name-part-type="species" reg="semipunctata">semipunctata</tp:taxon-name-part></tp:taxon-name></italic>, ♀, China (Yunnan) <bold>46</bold><italic><tp:taxon-name><tp:taxon-name-part taxon-name-part-type="genus" reg="Lilioceris">L.</tp:taxon-name-part><tp:taxon-name-part taxon-name-part-type="species" reg="yuae">yuae</tp:taxon-name-part></tp:taxon-name></italic>, ♀, China (Hainan) <bold>A</bold> head <bold>B</bold> pronotum <bold>C</bold> abdominal sternite.</p></caption><graphic xmlns:xlink="http://www.w3.org/1999/xlink" xlink:href="zookeys-1195-337_article-114392__-g010.jpg" position="float" orientation="portrait" xlink:type="simple" id="oo_1006239.jpg"><uri content-type="original_file" xlink:type="simple">https://binary.pensoft.net/fig/1006239</uri></graphic></fig><fig id="F11" position="float" orientation="portrait"><object-id xmlns:xlink="http://www.w3.org/1999/xlink" content-type="doi" xlink:type="simple">10.3897/zookeys.1195.114392.figures47-50</object-id><object-id xmlns:xlink="http://www.w3.org/1999/xlink" content-type="arpha" xlink:type="simple">A6004DEE-DE31-5F10-A3C7-BD408B29426A</object-id><label>Figures 47–50.</label><caption><p>Male genitalia of <italic><tp:taxon-name><tp:taxon-name-part taxon-name-part-type="genus" reg="Lilioceris">Lilioceris</tp:taxon-name-part></tp:taxon-name></italic> spp. <bold>47</bold><italic><tp:taxon-name><tp:taxon-name-part taxon-name-part-type="genus" reg="Lilioceris">L.</tp:taxon-name-part><tp:taxon-name-part taxon-name-part-type="species" reg="dentifemoralis">dentifemoralis</tp:taxon-name-part></tp:taxon-name></italic>, China (Hainan) <bold>48</bold><italic><tp:taxon-name><tp:taxon-name-part taxon-name-part-type="genus" reg="Lilioceris">L.</tp:taxon-name-part><tp:taxon-name-part taxon-name-part-type="species" reg="rondoni">rondoni</tp:taxon-name-part></tp:taxon-name></italic>, China (Yunnan) <bold>49</bold><italic><tp:taxon-name><tp:taxon-name-part taxon-name-part-type="genus" reg="Lilioceris">L.</tp:taxon-name-part><tp:taxon-name-part taxon-name-part-type="species" reg="rufometallica">rufometallica</tp:taxon-name-part></tp:taxon-name></italic>, China (Yunnan) <bold>50</bold><italic><tp:taxon-name><tp:taxon-name-part taxon-name-part-type="genus" reg="Lilioceris">L.</tp:taxon-name-part><tp:taxon-name-part taxon-name-part-type="species" reg="semipunctata">semipunctata</tp:taxon-name-part></tp:taxon-name></italic>, China (Yunnan) <bold>A</bold> aedeagus, lateral view <bold>B</bold> aedeagus, dorsal view <bold>C</bold> sclerites in internal sac, lateral view <bold>D</bold> dorsal sclerite, dorsal view. Scale bars: 0.2 mm.</p></caption><graphic xmlns:xlink="http://www.w3.org/1999/xlink" xlink:href="zookeys-1195-337_article-114392__-g011.jpg" position="float" orientation="portrait" xlink:type="simple" id="oo_1006240.jpg"><uri content-type="original_file" xlink:type="simple">https://binary.pensoft.net/fig/1006240</uri></graphic></fig><fig id="F13" position="float" orientation="portrait"><object-id xmlns:xlink="http://www.w3.org/1999/xlink" content-type="doi" xlink:type="simple">10.3897/zookeys.1195.114392.figures57-66</object-id><object-id xmlns:xlink="http://www.w3.org/1999/xlink" content-type="arpha" xlink:type="simple">ABEFBF87-8B5D-552C-9DA2-52261944B244</object-id><label>Figures 57–66.</label><caption><p>Female reproductive organs of <italic><tp:taxon-name><tp:taxon-name-part taxon-name-part-type="genus" reg="Lilioceris">Lilioceris</tp:taxon-name-part></tp:taxon-name></italic> spp. <bold>57</bold><italic><tp:taxon-name><tp:taxon-name-part taxon-name-part-type="genus" reg="Lilioceris">L.</tp:taxon-name-part><tp:taxon-name-part taxon-name-part-type="species" reg="dentifemoralis">dentifemoralis</tp:taxon-name-part></tp:taxon-name></italic>, China (Hainan) <bold>58</bold><italic><tp:taxon-name><tp:taxon-name-part taxon-name-part-type="genus" reg="Lilioceris">L.</tp:taxon-name-part><tp:taxon-name-part taxon-name-part-type="species" reg="consentanea">consentanea</tp:taxon-name-part></tp:taxon-name></italic>, China (Hainan) <bold>59</bold><italic><tp:taxon-name><tp:taxon-name-part taxon-name-part-type="genus" reg="Lilioceris">L.</tp:taxon-name-part><tp:taxon-name-part taxon-name-part-type="species" reg="lianzhouensis">lianzhouensis</tp:taxon-name-part></tp:taxon-name></italic>, China (Yunnan: Wuding) <bold>60</bold><italic><tp:taxon-name><tp:taxon-name-part taxon-name-part-type="genus" reg="Lilioceris">L.</tp:taxon-name-part><tp:taxon-name-part taxon-name-part-type="species" reg="latissima">latissima</tp:taxon-name-part></tp:taxon-name></italic>, Japan (Tokyo) <bold>61</bold><italic><tp:taxon-name><tp:taxon-name-part taxon-name-part-type="genus" reg="Lilioceris">L.</tp:taxon-name-part><tp:taxon-name-part taxon-name-part-type="species" reg="jianfenglingensis">jianfenglingensis</tp:taxon-name-part></tp:taxon-name></italic>, China (Yunnan) <bold>62</bold><italic><tp:taxon-name><tp:taxon-name-part taxon-name-part-type="genus" reg="Lilioceris">L.</tp:taxon-name-part><tp:taxon-name-part taxon-name-part-type="species" reg="semipunctata">semipunctata</tp:taxon-name-part></tp:taxon-name></italic>, China (Yunnan: Wuding) <bold>63</bold><italic><tp:taxon-name><tp:taxon-name-part taxon-name-part-type="genus" reg="Lilioceris">L.</tp:taxon-name-part><tp:taxon-name-part taxon-name-part-type="species" reg="rondoni">rondoni</tp:taxon-name-part></tp:taxon-name></italic>, China (Yunnan) <bold>64</bold><italic><tp:taxon-name><tp:taxon-name-part taxon-name-part-type="genus" reg="Lilioceris">L.</tp:taxon-name-part><tp:taxon-name-part taxon-name-part-type="species" reg="rufometallica">rufometallica</tp:taxon-name-part></tp:taxon-name></italic>, China (Yunnan) <bold>65</bold><italic><tp:taxon-name><tp:taxon-name-part taxon-name-part-type="genus" reg="Lilioceris">L.</tp:taxon-name-part><tp:taxon-name-part taxon-name-part-type="species" reg="discrepens">discrepens</tp:taxon-name-part></tp:taxon-name></italic>, China (Yunnan) <bold>66</bold><italic><tp:taxon-name><tp:taxon-name-part taxon-name-part-type="genus" reg="Lilioceris">L.</tp:taxon-name-part><tp:taxon-name-part taxon-name-part-type="species" reg="yuae">yuae</tp:taxon-name-part></tp:taxon-name></italic>, China (Hainan) <bold>A</bold> dorsal view <bold>B</bold> ventral view <bold>C</bold> spermatheca. Scale bars: 0.5 mm.</p></caption><graphic xmlns:xlink="http://www.w3.org/1999/xlink" xlink:href="zookeys-1195-337_article-114392__-g013.jpg" position="float" orientation="portrait" xlink:type="simple" id="oo_1006243.jpg"><uri content-type="original_file" xlink:type="simple">https://binary.pensoft.net/fig/1006243</uri></graphic></fig><fig id="F14" position="float" orientation="portrait"><object-id xmlns:xlink="http://www.w3.org/1999/xlink" content-type="doi" xlink:type="simple">10.3897/zookeys.1195.114392.figure67</object-id><object-id xmlns:xlink="http://www.w3.org/1999/xlink" content-type="arpha" xlink:type="simple">01FAB378-7339-54E8-A550-A8C06A9728FF</object-id><label>Figure 67.</label><caption><p>Distribution map of <italic><tp:taxon-name><tp:taxon-name-part taxon-name-part-type="genus" reg="Lilioceris">Lilioceris</tp:taxon-name-part></tp:taxon-name></italic> spp. (all marked location information is derived from the labels of available specimens).</p></caption><graphic xmlns:xlink="http://www.w3.org/1999/xlink" xlink:href="zookeys-1195-337_article-114392__-g014.jpg" position="float" orientation="portrait" xlink:type="simple" id="oo_1006244.jpg"><uri content-type="original_file" xlink:type="simple">https://binary.pensoft.net/fig/1006244</uri></graphic></fig><fig id="F18" position="float" orientation="portrait"><object-id xmlns:xlink="http://www.w3.org/1999/xlink" content-type="doi" xlink:type="simple">10.3897/zookeys.1195.114392.figure71</object-id><object-id xmlns:xlink="http://www.w3.org/1999/xlink" content-type="arpha" xlink:type="simple">B50D6C50-65E6-5B21-9EA3-AA37652B1933</object-id><label>Figure 71.</label><caption><p><italic><tp:taxon-name><tp:taxon-name-part taxon-name-part-type="genus" reg="Lilioceris">Lilioceris</tp:taxon-name-part><tp:taxon-name-part taxon-name-part-type="species" reg="rondoni">rondoni</tp:taxon-name-part></tp:taxon-name></italic> in China (Yunnan: Mengla), 2020.6.6, photographed by Y Xu <bold>A</bold> adult <bold>B</bold> host plant.</p></caption><graphic xmlns:xlink="http://www.w3.org/1999/xlink" xlink:href="zookeys-1195-337_article-114392__-g018.jpg" position="float" orientation="portrait" xlink:type="simple" id="oo_1006248.jpg"><uri content-type="original_file" xlink:type="simple">https://binary.pensoft.net/fig/1006248</uri></graphic></fig></tp:treatment-sec><ref-list><ref id="B26"><mixed-citation xmlns:xlink="http://www.w3.org/1999/xlink" xlink:type="simple"><person-group><name name-style="western"><surname>Warchałowski</surname><given-names>A</given-names></name></person-group> (<year>2011</year>) <article-title>An attempt on a review of <tp:taxon-name><tp:taxon-name-part taxon-name-part-type="genus">Lilioceris</tp:taxon-name-part></tp:taxon-name> Reitter, 1913–species from continental part of south–eastern Asia (<tp:taxon-name><tp:taxon-name-part taxon-name-part-type="order">Coleoptera</tp:taxon-name-part></tp:taxon-name>: <tp:taxon-name><tp:taxon-name-part taxon-name-part-type="family">Chrysomelidae</tp:taxon-name-part></tp:taxon-name>: <tp:taxon-name><tp:taxon-name-part taxon-name-part-type="subfamily">Criocerinae</tp:taxon-name-part></tp:taxon-name>).</article-title><source>Genus</source><volume>22</volume>(<issue>1</issue>): <fpage>95</fpage>–<lpage>122</lpage>. <ext-link xlink:href="http://www.cassidae.uni.wroc.pl/Warchalowski_Oriental%20Lilioceris.pdf" ext-link-type="uri" xlink:type="simple">http://www.cassidae.uni.wroc.pl/Warchalowski_Oriental%20Lilioceris.pdf</ext-link></mixed-citation></ref></ref-list></tp:taxon-treatment>
