# Supplementary material for: ﻿A review of the semipunctata species group within the genus Lilioceris Reitter, 1913 (Coleoptera, Chrysomelidae)
Source: Zookeys. 2024 Mar 20;1195:337–81. doi: 10.3897/zookeys.1195.114392 (PMC10973769; doi:10.3897/zookeys.1195.114392)
Supplement: XML Treatment for Lilioceris rufometallica [file zookeys.1195.114392-treatment9.xml]

<!DOCTYPE tp:taxon-treatment
  PUBLIC "-//TaxonX//DTD Taxonomic Treatment Publishing DTD v0 20100105//EN" "tax-treatment-NSO.dtd">
<tp:taxon-treatment xmlns:tp="http://www.plazi.org/taxpub"><tp:treatment-meta><kwd-group><label>Taxon classification</label><kwd>
                <named-content content-type="kingdom">Animalia</named-content>
              </kwd><kwd>
                <named-content content-type="order">Coleoptera</named-content>
              </kwd><kwd>
                <named-content content-type="family">Chrysomelidae</named-content>
              </kwd></kwd-group><mixed-citation publication-type="journal"><person-group><name><surname>Xu</surname><given-names>Yuan</given-names></name><name><surname>Qiao</surname><given-names>Gexia</given-names></name><name><surname>Liang</surname><given-names>Hongbin</given-names></name></person-group><article-title>﻿A review of the <italic><tp:taxon-name><tp:taxon-name-part taxon-name-part-type="genus" reg="Lilioceris"/><tp:taxon-name-part taxon-name-part-type="species" reg="semipunctata">semipunctata</tp:taxon-name-part></tp:taxon-name></italic> species group within the genus <italic><tp:taxon-name><tp:taxon-name-part taxon-name-part-type="genus" reg="Lilioceris">Lilioceris</tp:taxon-name-part></tp:taxon-name></italic> Reitter, 1913 (<tp:taxon-name><tp:taxon-name-part taxon-name-part-type="order">Coleoptera</tp:taxon-name-part></tp:taxon-name>, <tp:taxon-name><tp:taxon-name-part taxon-name-part-type="family">Chrysomelidae</tp:taxon-name-part></tp:taxon-name>)</article-title><source>Zookeys</source><day>20</day><month>03</month><year>2024</year><volume>1195</volume><fpage>337</fpage><lpage>381</lpage><pub-id pub-id-type="doi">10.3897/zookeys.1195.114392</pub-id></mixed-citation></tp:treatment-meta><tp:nomenclature><label>﻿</label><tp:taxon-name>
              <object-id xmlns:xlink="http://www.w3.org/1999/xlink" content-type="arpha" xlink:type="simple">CFEAAAAD-CB20-5762-8862-9F14FDA43D56</object-id>
              <tp:taxon-name-part taxon-name-part-type="genus" reg="Lilioceris">Lilioceris</tp:taxon-name-part>
              <tp:taxon-name-part taxon-name-part-type="species" reg="rufometallica">rufometallica</tp:taxon-name-part>
            </tp:taxon-name><tp:taxon-authority>(Pic, 1923)</tp:taxon-authority><xref ref-type="fig" rid="F6">Figs 20</xref><xref ref-type="fig" rid="F6">, 21</xref><xref ref-type="fig" rid="F9">, 34A–D</xref><xref ref-type="fig" rid="F10">, 44A–C</xref><xref ref-type="fig" rid="F11">, 49A–D</xref><xref ref-type="fig" rid="F13">, 64A–C</xref><xref ref-type="fig" rid="F15">, 68</xref><xref ref-type="fig" rid="F19">, 72A, B</xref><tp:nomenclature-citation-list><tp:nomenclature-citation><tp:taxon-name>
                  <tp:taxon-name-part taxon-name-part-type="genus" reg="Crioceris">Crioceris</tp:taxon-name-part>
                  <tp:taxon-name-part taxon-name-part-type="species" reg="rufometallica">rufometallica</tp:taxon-name-part>
                </tp:taxon-name><comment>Pic, 1923: 10 (Vietnam: Tonkin).</comment></tp:nomenclature-citation><tp:nomenclature-citation><tp:taxon-name>
                  <tp:taxon-name-part taxon-name-part-type="genus" reg="Lilioceris">Lilioceris</tp:taxon-name-part>
                  <tp:taxon-name-part taxon-name-part-type="species" reg="rufometallica">rufometallica</tp:taxon-name-part>
                </tp:taxon-name><comment>: Kimoto and Gressitt 1961: 56.</comment></tp:nomenclature-citation></tp:nomenclature-citation-list></tp:nomenclature><tp:treatment-sec sec-type="type material" id="SECID0EP4AI"><title>Type material examined.</title><p><bold><italic>Syntype</italic></bold> of <italic><tp:taxon-name><tp:taxon-name-part taxon-name-part-type="genus" reg="Lilioceris">Lilioceris</tp:taxon-name-part><tp:taxon-name-part taxon-name-part-type="species" reg="rufometallica">rufometallica</tp:taxon-name-part></tp:taxon-name></italic> (<named-content xmlns:xlink="http://www.w3.org/1999/xlink" content-type="dwc:institutional_code" xlink:title="Museum National d'Histoire Naturelle" xlink:href="http://grbio.org/institution/museum-national-dhistoire-naturelle-2" xlink:type="simple">MNHN</named-content>, photo), Hoa–Binh, Tonkin / Type / ♀ / <tp:taxon-name><tp:taxon-name-part taxon-name-part-type="genus" reg="Crioceris">Crioceris</tp:taxon-name-part><tp:taxon-name-part taxon-name-part-type="species" reg="rufometallica">rufometallica</tp:taxon-name-part></tp:taxon-name>, Pic / Museum Paris, 1958, M. Pic coll. / Type / Syntype / Syntype, <tp:taxon-name><tp:taxon-name-part taxon-name-part-type="genus" reg="Lilioceris">Lilioceris</tp:taxon-name-part><tp:taxon-name-part taxon-name-part-type="species" reg="rufometallica">rufometallica</tp:taxon-name-part></tp:taxon-name> (Pic, 1923) / <named-content xmlns:xlink="http://www.w3.org/1999/xlink" content-type="dwc:institutional_code" xlink:title="Museum National d'Histoire Naturelle" xlink:href="http://grbio.org/institution/museum-national-dhistoire-naturelle-2" xlink:type="simple">MNHN</named-content>, Paris EC17305.</p></tp:treatment-sec><tp:treatment-sec sec-type="material" id="SECID0EB6AI"><title>Other material examined.</title><p>Total 75 specimens. <bold>China: Yunnan</bold>: 1♀1♂, Xishuangbanna, Mengsong, 1600 m / 1958.IV.26, Shuyong Wang coll.; 1♀, Xishuangbanna, Menghun, 1200–1400 m / 1958.V.12, Chunpei Hong coll.; 1♀, Xishuangbanna, Mengzhe, 1200 m / 1998.VIII.29, Fuji Pu coll.; 1♀, Xishuangbanna, Xiaomengyang, 850 m, 1957.X.22 / Lingchao Zang coll.; 1♀, Xishuangbanna, Menga, 1050–1080 m / 1958.VIII.4, Shuyong Wong coll.; 1♀, Xishuangbanna, Menga, 1050–1080 m / 1958.VIII.11, Shuyong Wong coll.; 1♂, Xishuangbanna, Damenglong, 650 m, 1958.V.5, Yiran Zhang coll.; 2♂, Xishuangbanna, Menga, 1050–1080 m / 1958.VIII.16, Fuji Pu coll.; 1♂, Xishuangbanna, Menga, 1050–1080 m / 1958.VI.6, Shuyong Wong coll.; 1♂, Yongping to Baoshan, 1955.V.5, Rong Wu coll.; 2♀2♂, Xishuangbanna, Mengla, 2020.IX.21, Yong Wang coll.; 1♀, Xishuangbanna, Menghai, 2011.IV.26, Kaiqin Li and Hongbin Liang coll.; 1♂, Xishuangbanna, Menghai, Nanlanghe, <named-content xmlns:xlink="http://www.w3.org/1999/xlink" content-type="dwc:verbatimCoordinates" xlink:type="simple"><named-content content-type="geo-json" specific-use="{&#34;type&#34;:&#34;Point&#34;,&#34;coordinates&#34;:[100.305760,22.215950]}" id="NCID0EM6AI" xlink:type="simple">22.21595°N, 100.30576°E</named-content></named-content>, 1020 m, 2020.VI.1, Hongbin Liang and Yuan Xu coll.; 3♀1♂, Xishuangbanna, Menghai, Manguo Laozhai, <named-content xmlns:xlink="http://www.w3.org/1999/xlink" content-type="dwc:verbatimCoordinates" xlink:type="simple"><named-content content-type="geo-json" specific-use="{&#34;type&#34;:&#34;Point&#34;,&#34;coordinates&#34;:[100.331480,21.773550]}" id="NCID0EU6AI" xlink:type="simple">21.77355°N, 100.33148°E</named-content></named-content>, 1404 m, 2021.IV.8, Hongbin Liang and Yuan Xu coll.; 2♀3♂, Lufeng, Haitian village, <named-content xmlns:xlink="http://www.w3.org/1999/xlink" content-type="dwc:verbatimCoordinates" xlink:type="simple"><named-content content-type="geo-json" specific-use="{&#34;type&#34;:&#34;Point&#34;,&#34;coordinates&#34;:[102.166920,24.993300]}" id="NCID0E36AI" xlink:type="simple">24.99330°N, 102.16692°E</named-content></named-content>, 1914 m, 2022.VII.31, Neng Zhang coll.; 1♀, Gongshan, Dulongjiang, Maku village, <named-content xmlns:xlink="http://www.w3.org/1999/xlink" content-type="dwc:verbatimCoordinates" xlink:type="simple"><named-content content-type="geo-json" specific-use="{&#34;type&#34;:&#34;Point&#34;,&#34;coordinates&#34;:[98.305130,27.689790]}" id="NCID0EEABI" xlink:type="simple">27.68979°N, 98.30513°E</named-content></named-content>, 1733 m, 2020.IX.26, Neng Zhang coll.; 2♀, Yuanyang, Shangxincheng, 2022.IV.22, Neng Zhang coll.; 2♀, Lufeng, Haitian village, <named-content xmlns:xlink="http://www.w3.org/1999/xlink" content-type="dwc:verbatimCoordinates" xlink:type="simple"><named-content content-type="geo-json" specific-use="{&#34;type&#34;:&#34;Point&#34;,&#34;coordinates&#34;:[102.166920,24.993300]}" id="NCID0EMABI" xlink:type="simple">24.99330°N, 102.16692°E</named-content></named-content>, 1914 m, 2021.IV.16, Hongbin Liang and Neng Zhang coll.; 5♂, Kunming, Jindian, <named-content xmlns:xlink="http://www.w3.org/1999/xlink" content-type="dwc:verbatimCoordinates" xlink:type="simple"><named-content content-type="geo-json" specific-use="{&#34;type&#34;:&#34;Point&#34;,&#34;coordinates&#34;:[102.777105,25.087582]}" id="NCID0EUABI" xlink:type="simple">25.087582°N, 102.777105°E</named-content></named-content>, 1954 m, 2022.VII.6, Neng Zhang coll.; 3♀6♂, Kunming, Jindian, <named-content xmlns:xlink="http://www.w3.org/1999/xlink" content-type="dwc:verbatimCoordinates" xlink:type="simple"><named-content content-type="geo-json" specific-use="{&#34;type&#34;:&#34;Point&#34;,&#34;coordinates&#34;:[102.777105,25.087582]}" id="NCID0E3ABI" xlink:type="simple">25.087582°N, 102.777105°E</named-content></named-content>, 1954 m, 2020.VI.14, Hongbin Liang and Yuan Xu coll.; 1♀, Simao, Xiniuping, 2021.VII.28, Pingzhou Zhu coll.; 1♀, Wenshan, Gulinqin, Houcao village, 2017.X.25, Beixiao Zheng coll.; <bold>Guangxi</bold>: 1♀, Longzhou, Daqing Shan, 360 m / 1963.IV.25, Chunguang Wang coll.; 1♀, Longzhou, Daqing Shan, 360 m / 1963.IV.20, Shuyong Wang coll.; 1♀, Napo, Nongxin, 1000 m, 1998.IV.12, Chunsheng Wu coll.; 1♀, Fangcheng, Tongzhong, 550 m, 2000.VI.5, Jian Yao coll.; 1♂, Napo, Nongxin, 1000 m, 1998.IV.12, Haisheng Zhou coll.; <bold>Hainan</bold>: 1♀, Jianfengling, 1982.IV.27 / Maobin Gu coll.; 1♀, Diaoluo Shan, 1000 m / 1980.IV.23, Shuyong Wang coll.; 1♀, Jianfengling, 1964.V.10, Sikong Liu coll.; 1♀1♂, Diaoluo Shan, 1965.V.1, Sikong Liu coll.; 1♀, Jianfengling, 1983.IV.19 / Maobin Gu coll.; 1♀, Ledong, Jianfengling, Near Jianfengling Peak, <named-content xmlns:xlink="http://www.w3.org/1999/xlink" content-type="dwc:verbatimCoordinates" xlink:type="simple"><named-content content-type="geo-json" specific-use="{&#34;type&#34;:&#34;Point&#34;,&#34;coordinates&#34;:[108.888764,18.709710]}" id="NCID0EIBBI" xlink:type="simple">18.70971°N, 108.888764°E</named-content></named-content>8 / 955m, 2007.V.6, Liang HB collector, Institute of Zoology; 1♀, Baisha, Yinggeling, Nankai, Daoyin village to Zafu Village, 2009.XI.22, Meiying Lin coll.; 1♀, Ledong, Jianfengling, The Peak, <named-content xmlns:xlink="http://www.w3.org/1999/xlink" content-type="dwc:verbatimCoordinates" xlink:type="simple"><named-content content-type="geo-json" specific-use="{&#34;type&#34;:&#34;Point&#34;,&#34;coordinates&#34;:[108.876690,18.710230]}" id="NCID0EQBBI" xlink:type="simple">18.71023°N, 108.87669°E</named-content></named-content> / 975–1406 m, 2008.XI.25, Shi HL coll., Institute of Zoology; 1♂, Wanning, 1964.IV.18, Sikong Liu coll.; 1♀, Baisha, Gaofeng village, <named-content xmlns:xlink="http://www.w3.org/1999/xlink" content-type="dwc:verbatimCoordinates" xlink:type="simple"><named-content content-type="geo-json" specific-use="{&#34;type&#34;:&#34;Point&#34;,&#34;coordinates&#34;:[109.315830,19.040590]}" id="NCID0EYBBI" xlink:type="simple">19.04059°N, 109.31583°E</named-content></named-content>, 886 m, 2020.VII.28, Yuan Xu coll.; 1♀, Limu Shan, 2021.III.10, Yuchen Zhao coll.; <bold>Vietnam</bold>: 5♀, Museum Paris, Tonkin N., Reg Dha Giang, Riviere Claire, Siebens Olivier, 1916; 1♂, Museum Paris, Tonkin N., Reg Dha Giang, Riviere Claire, Siebens Olivier, 1916; 1♀, Museum Paris, Mes du H Song-Chai, Rabier 258–95; 1♀, Tonkin; 1♀1♂, Tonkin, Hoa Binh, leg. A.de Cooman; (<named-content xmlns:xlink="http://www.w3.org/1999/xlink" content-type="dwc:institutional_code" xlink:title="Museum National d'Histoire Naturelle" xlink:href="http://grbio.org/institution/museum-national-dhistoire-naturelle-2" xlink:type="simple">MNHN</named-content>): Riviere Claire, Haut Tonkin Madon / <tp:taxon-name><tp:taxon-name-part taxon-name-part-type="genus" reg="Crioceris">Crioceris</tp:taxon-name-part><tp:taxon-name-part taxon-name-part-type="species" reg="rufometallica">rufometallica</tp:taxon-name-part></tp:taxon-name> Pic.</p></tp:treatment-sec><tp:treatment-sec sec-type="diagnosis" id="SECID0ENCBI"><title>Diagnosis.</title><p>Anterior angles of pronotum protruding, pronotal disc with four or five irregular rows of fine punctures. Humeral groove of elytra distinct, punctures of elytra sparse and diminishing posteriorly, absent on apical 1/3. Meso- and meta-femora without tooth. Lateral metasternum with a long strip of pubescence.</p></tp:treatment-sec><tp:treatment-sec sec-type="redescription" id="SECID0ESCBI"><title>Redescription.</title><p><abbrev xmlns:xlink="http://www.w3.org/1999/xlink" xlink:title="Body length" id="ABBRID0EYCBI" xlink:type="simple">BL</abbrev> = 7.0–8.5 mm, <abbrev xmlns:xlink="http://www.w3.org/1999/xlink" xlink:title="body width" id="ABBRID0E3CBI" xlink:type="simple">BW</abbrev> = 3.0–3.8 mm. <bold><italic>Body</italic></bold> brownish red.</p><p><bold><italic>Head</italic></bold> (Figs <xref ref-type="fig" rid="F6">19</xref>, <xref ref-type="fig" rid="F10">44A</xref>). Vertex flatted, with a deep groove in the middle, sparse punctate and pubescent laterally; frontoclypeal area triangular, lateral disc with sparse punctures and pubescent; labrum transverse, with sparse pubescent; antennae nearly 1/2 of body length, antennomeres 1–4 nearly globular, antennomere 2 shortest, antennomeres 5–10 almost as long as wide, antennomere 11 slender.</p><fig id="F6" position="float" orientation="portrait"><object-id xmlns:xlink="http://www.w3.org/1999/xlink" content-type="doi" xlink:type="simple">10.3897/zookeys.1195.114392.figures19-22</object-id><object-id xmlns:xlink="http://www.w3.org/1999/xlink" content-type="arpha" xlink:type="simple">B44A9730-4917-5E35-8E0F-6AD47BCECDBE</object-id><label>Figures 19–22.</label><caption><p>Habitus of <italic><tp:taxon-name><tp:taxon-name-part taxon-name-part-type="genus" reg="Lilioceris">Lilioceris</tp:taxon-name-part></tp:taxon-name></italic> spp. <bold>19, 20</bold><italic><tp:taxon-name><tp:taxon-name-part taxon-name-part-type="genus" reg="Lilioceris">L.</tp:taxon-name-part><tp:taxon-name-part taxon-name-part-type="species" reg="rufometallica">rufometallica</tp:taxon-name-part></tp:taxon-name></italic>, syntype, Vietnam (Tonkin), photographed by Christophe Rivier (<named-content xmlns:xlink="http://www.w3.org/1999/xlink" content-type="dwc:institutional_code" xlink:title="Museum National d'Histoire Naturelle" xlink:href="http://grbio.org/institution/museum-national-dhistoire-naturelle-2" xlink:type="simple">MNHN</named-content>) <bold>21, 22</bold><italic><tp:taxon-name><tp:taxon-name-part taxon-name-part-type="genus" reg="Lilioceris">L.</tp:taxon-name-part><tp:taxon-name-part taxon-name-part-type="species" reg="semipunctata">semipunctata</tp:taxon-name-part></tp:taxon-name></italic>, lectotype, Sumatra, photographed by Michael Kuhlmann (<abbrev xmlns:xlink="http://www.w3.org/1999/xlink" xlink:title="Zoological Museum of Kiel University" id="ABBRID0E6EBI" xlink:type="simple">ZMUK</abbrev>). Scale bars: 5.0 mm.</p></caption><graphic xmlns:xlink="http://www.w3.org/1999/xlink" xlink:href="zookeys-1195-337_article-114392__-g006.jpg" position="float" orientation="portrait" xlink:type="simple" id="oo_1006235.jpg"><uri content-type="original_file" xlink:type="simple">https://binary.pensoft.net/fig/1006235</uri></graphic></fig><p><bold><italic>Pronotum</italic></bold> (Figs <xref ref-type="fig" rid="F6">19</xref>, <xref ref-type="fig" rid="F10">44B</xref>). Anterior angles protruding, posterior angles not protruding; sides slightly constricted in the middle; disc flatted; middle of disc with 3–5 rows of fine punctures. Scutellum triangular and pubescent.</p><p><bold><italic>Elytra</italic></bold> (Figs <xref ref-type="fig" rid="F6">19</xref>, <xref ref-type="fig" rid="F9">34B</xref>). Humeri protruding, humeral groove and basal impression distinct; punctures dense and large in the base, diminishing posteriorly, absent on apical 1/4; intervals without punctures; epipleura raised, with a sparse row of fine punctures.</p><p><bold><italic>Mesosternum pubescent</italic>.</bold> Lateral metasternum with a long and arcuate strip of pubescence, metepisternum densely pubescent. Metepisternum densely pubescent (Fig. <xref ref-type="fig" rid="F10">44C</xref>).</p><p><bold><italic>Abdominal sternite</italic></bold> (Fig. <xref ref-type="fig" rid="F9">34A</xref>). Lateral transverse impressions big and distinct on sternites 1–4, other areas of sternites 1–4 densely pubescent.</p><p><bold><italic>Leg</italic></bold> (Fig. <xref ref-type="fig" rid="F9">34C</xref>). Femora with dense pubescence on the dorsal surface, with sparse pubescence on the ventral surface, without tooth.</p><p><bold><italic>Male genitalia</italic></bold> (Fig. <xref ref-type="fig" rid="F11">49A–D</xref>). Ostium occupying 1/4 length of median lobe (Fig. <xref ref-type="fig" rid="F11">49A</xref>); apex hooked (Fig. <xref ref-type="fig" rid="F11">49B</xref>); tegmen Y-shaped, basal piece of tegmen triangular and broad, lateral lobes slightly sclerotized and combined with second connecting membrane; internal sac membranous, with distinct dorsal, median and ventral sclerites, posterior part of dorsal sclerite strongly widen in dorsal view, ventral sclerite extended and curly, median sclerite small (Fig. <xref ref-type="fig" rid="F11">49C, D</xref>).</p><p><bold><italic>Female reproductive organs</italic></bold> (Fig. <xref ref-type="fig" rid="F13">64A–C</xref>). Tergites 8 and 9, sternites 8 and 9 sclerotized, posterior areas of tergite 8, sternite 8, and apodemes with pubescence, spiculum gastrale Y-shaped and long; ovipositor with dense pubescence, distal part of ovipositor cylindrical, long and with a protuberance; spermatheca simple and hooked.</p></tp:treatment-sec><tp:treatment-sec sec-type="distribution" id="SECID0EJIBI"><title>Distribution</title><p><bold>(Fig. <xref ref-type="fig" rid="F15">68</xref>).</bold> China (Sichuan, Yunnan, Guangxi, Hainan); Vietnam.</p></tp:treatment-sec><tp:treatment-sec sec-type="host" id="SECID0EWIBI"><title>Host plant and habitat</title><p><bold>(Fig. <xref ref-type="fig" rid="F19">72A, B</xref>).</bold> The host plant of this species is <italic><tp:taxon-name><tp:taxon-name-part taxon-name-part-type="genus" reg="Smilax">Smilax</tp:taxon-name-part><tp:taxon-name-part taxon-name-part-type="species" reg="perfoliata">perfoliata</tp:taxon-name-part></tp:taxon-name></italic> Lour. according to our observation in Yunnan. It lives at altitudes of 500–2000 m. One locality of this species in Menghai (Yunnan, Xishuangbanna) is situated at the subtropics. The habitat is tea plantation, adjacent to primeval forests with high temperature and humidity, and plenty of sunlight.</p></tp:treatment-sec><tp:treatment-sec sec-type="remarks" id="SECID0EOJBI"><title>Remarks.</title><p>This species is special in this group due to its strong cupreous metallic luster, the pronotal disc having 3–5 rows of fine punctures, and lateral metasternum with a long and arcuate strip of pubescence.</p></tp:treatment-sec><tp:treatment-sec><!--Section generated to contain objects referenced in tp:taxon-treatment.--><fig id="F9" position="float" orientation="portrait"><object-id xmlns:xlink="http://www.w3.org/1999/xlink" content-type="doi" xlink:type="simple">10.3897/zookeys.1195.114392.figures32-36</object-id><object-id xmlns:xlink="http://www.w3.org/1999/xlink" content-type="arpha" xlink:type="simple">71F5B9CF-EE4C-5063-B413-F45235D78EB0</object-id><label>Figures 32–36.</label><caption><p>Abdominal sternites, elytra, leg, and antennae of <italic><tp:taxon-name><tp:taxon-name-part taxon-name-part-type="genus" reg="Lilioceris">Lilioceris</tp:taxon-name-part></tp:taxon-name></italic> spp. <bold>32</bold><italic><tp:taxon-name><tp:taxon-name-part taxon-name-part-type="genus" reg="Lilioceris">L.</tp:taxon-name-part><tp:taxon-name-part taxon-name-part-type="species" reg="lianzhouensis">lianzhouensis</tp:taxon-name-part></tp:taxon-name></italic>, ♂, China (Hainan) <bold>33</bold><italic><tp:taxon-name><tp:taxon-name-part taxon-name-part-type="genus" reg="Lilioceris">L.</tp:taxon-name-part><tp:taxon-name-part taxon-name-part-type="species" reg="rondoni">rondoni</tp:taxon-name-part></tp:taxon-name></italic>, ♂, China (Yunnan) <bold>34</bold><italic><tp:taxon-name><tp:taxon-name-part taxon-name-part-type="genus" reg="Lilioceris">L.</tp:taxon-name-part><tp:taxon-name-part taxon-name-part-type="species" reg="rufometallica">rufometallica</tp:taxon-name-part></tp:taxon-name></italic>, ♀, China (Hainan) <bold>35</bold><italic><tp:taxon-name><tp:taxon-name-part taxon-name-part-type="genus" reg="Lilioceris">L.</tp:taxon-name-part><tp:taxon-name-part taxon-name-part-type="species" reg="semipunctata">semipunctata</tp:taxon-name-part></tp:taxon-name></italic>, ♂, China (Yunnan) <bold>36</bold><italic><tp:taxon-name><tp:taxon-name-part taxon-name-part-type="genus" reg="Lilioceris">L.</tp:taxon-name-part><tp:taxon-name-part taxon-name-part-type="species" reg="yuae">yuae</tp:taxon-name-part></tp:taxon-name></italic>, ♀, China (Hainan) <bold>A</bold> abdominal sternites <bold>B</bold> elytra <bold>C</bold> leg <bold>D</bold> antennae.</p></caption><graphic xmlns:xlink="http://www.w3.org/1999/xlink" xlink:href="zookeys-1195-337_article-114392__-g009.jpg" position="float" orientation="portrait" xlink:type="simple" id="oo_1006238.jpg"><uri content-type="original_file" xlink:type="simple">https://binary.pensoft.net/fig/1006238</uri></graphic></fig><fig id="F10" position="float" orientation="portrait"><object-id xmlns:xlink="http://www.w3.org/1999/xlink" content-type="doi" xlink:type="simple">10.3897/zookeys.1195.114392.figures37-46</object-id><object-id xmlns:xlink="http://www.w3.org/1999/xlink" content-type="arpha" xlink:type="simple">4420E131-CB20-5D2D-92F9-6FAB226ED074</object-id><label>Figures 37–46.</label><caption><p>Head, pronotum, abdominal sternites of <italic><tp:taxon-name><tp:taxon-name-part taxon-name-part-type="genus" reg="Lilioceris">Lilioceris</tp:taxon-name-part></tp:taxon-name></italic> spp. <bold>37</bold><italic><tp:taxon-name><tp:taxon-name-part taxon-name-part-type="genus" reg="Lilioceris">L.</tp:taxon-name-part><tp:taxon-name-part taxon-name-part-type="species" reg="consentanea">consentanea</tp:taxon-name-part></tp:taxon-name></italic>, ♂, China (Hainan) <bold>38</bold><italic><tp:taxon-name><tp:taxon-name-part taxon-name-part-type="genus" reg="Lilioceris">L.</tp:taxon-name-part><tp:taxon-name-part taxon-name-part-type="species" reg="dentifemoralis">dentifemoralis</tp:taxon-name-part></tp:taxon-name></italic>, ♂, China (Hainan) <bold>39</bold><italic><tp:taxon-name><tp:taxon-name-part taxon-name-part-type="genus" reg="Lilioceris">L.</tp:taxon-name-part><tp:taxon-name-part taxon-name-part-type="species" reg="discrepens">discrepens</tp:taxon-name-part></tp:taxon-name></italic>, ♂, China (Yunnan) <bold>40</bold><italic><tp:taxon-name><tp:taxon-name-part taxon-name-part-type="genus" reg="Lilioceris">L.</tp:taxon-name-part><tp:taxon-name-part taxon-name-part-type="species" reg="jianfenglingensis">jianfenglingensis</tp:taxon-name-part></tp:taxon-name></italic>, ♂, China (Hainan) <bold>41</bold><italic><tp:taxon-name><tp:taxon-name-part taxon-name-part-type="genus" reg="Lilioceris">L.</tp:taxon-name-part><tp:taxon-name-part taxon-name-part-type="species" reg="latissima">latissima</tp:taxon-name-part></tp:taxon-name></italic>, ♀, China (Yunnan) <bold>42</bold><italic><tp:taxon-name><tp:taxon-name-part taxon-name-part-type="genus" reg="Lilioceris">L.</tp:taxon-name-part><tp:taxon-name-part taxon-name-part-type="species" reg="lianzhouensis">lianzhouensis</tp:taxon-name-part></tp:taxon-name></italic>, ♀, China (Yunnan) <bold>43</bold><italic><tp:taxon-name><tp:taxon-name-part taxon-name-part-type="genus" reg="Lilioceris">L.</tp:taxon-name-part><tp:taxon-name-part taxon-name-part-type="species" reg="rondoni">rondoni</tp:taxon-name-part></tp:taxon-name></italic>, ♂, China (Hainan) <bold>44</bold><italic><tp:taxon-name><tp:taxon-name-part taxon-name-part-type="genus" reg="Lilioceris">L.</tp:taxon-name-part><tp:taxon-name-part taxon-name-part-type="species" reg="rufometallica">rufometallica</tp:taxon-name-part></tp:taxon-name></italic>, ♀, China (Yunnan) <bold>45</bold><italic><tp:taxon-name><tp:taxon-name-part taxon-name-part-type="genus" reg="Lilioceris">L.</tp:taxon-name-part><tp:taxon-name-part taxon-name-part-type="species" reg="semipunctata">semipunctata</tp:taxon-name-part></tp:taxon-name></italic>, ♀, China (Yunnan) <bold>46</bold><italic><tp:taxon-name><tp:taxon-name-part taxon-name-part-type="genus" reg="Lilioceris">L.</tp:taxon-name-part><tp:taxon-name-part taxon-name-part-type="species" reg="yuae">yuae</tp:taxon-name-part></tp:taxon-name></italic>, ♀, China (Hainan) <bold>A</bold> head <bold>B</bold> pronotum <bold>C</bold> abdominal sternite.</p></caption><graphic xmlns:xlink="http://www.w3.org/1999/xlink" xlink:href="zookeys-1195-337_article-114392__-g010.jpg" position="float" orientation="portrait" xlink:type="simple" id="oo_1006239.jpg"><uri content-type="original_file" xlink:type="simple">https://binary.pensoft.net/fig/1006239</uri></graphic></fig><fig id="F11" position="float" orientation="portrait"><object-id xmlns:xlink="http://www.w3.org/1999/xlink" content-type="doi" xlink:type="simple">10.3897/zookeys.1195.114392.figures47-50</object-id><object-id xmlns:xlink="http://www.w3.org/1999/xlink" content-type="arpha" xlink:type="simple">A6004DEE-DE31-5F10-A3C7-BD408B29426A</object-id><label>Figures 47–50.</label><caption><p>Male genitalia of <italic><tp:taxon-name><tp:taxon-name-part taxon-name-part-type="genus" reg="Lilioceris">Lilioceris</tp:taxon-name-part></tp:taxon-name></italic> spp. <bold>47</bold><italic><tp:taxon-name><tp:taxon-name-part taxon-name-part-type="genus" reg="Lilioceris">L.</tp:taxon-name-part><tp:taxon-name-part taxon-name-part-type="species" reg="dentifemoralis">dentifemoralis</tp:taxon-name-part></tp:taxon-name></italic>, China (Hainan) <bold>48</bold><italic><tp:taxon-name><tp:taxon-name-part taxon-name-part-type="genus" reg="Lilioceris">L.</tp:taxon-name-part><tp:taxon-name-part taxon-name-part-type="species" reg="rondoni">rondoni</tp:taxon-name-part></tp:taxon-name></italic>, China (Yunnan) <bold>49</bold><italic><tp:taxon-name><tp:taxon-name-part taxon-name-part-type="genus" reg="Lilioceris">L.</tp:taxon-name-part><tp:taxon-name-part taxon-name-part-type="species" reg="rufometallica">rufometallica</tp:taxon-name-part></tp:taxon-name></italic>, China (Yunnan) <bold>50</bold><italic><tp:taxon-name><tp:taxon-name-part taxon-name-part-type="genus" reg="Lilioceris">L.</tp:taxon-name-part><tp:taxon-name-part taxon-name-part-type="species" reg="semipunctata">semipunctata</tp:taxon-name-part></tp:taxon-name></italic>, China (Yunnan) <bold>A</bold> aedeagus, lateral view <bold>B</bold> aedeagus, dorsal view <bold>C</bold> sclerites in internal sac, lateral view <bold>D</bold> dorsal sclerite, dorsal view. Scale bars: 0.2 mm.</p></caption><graphic xmlns:xlink="http://www.w3.org/1999/xlink" xlink:href="zookeys-1195-337_article-114392__-g011.jpg" position="float" orientation="portrait" xlink:type="simple" id="oo_1006240.jpg"><uri content-type="original_file" xlink:type="simple">https://binary.pensoft.net/fig/1006240</uri></graphic></fig><fig id="F13" position="float" orientation="portrait"><object-id xmlns:xlink="http://www.w3.org/1999/xlink" content-type="doi" xlink:type="simple">10.3897/zookeys.1195.114392.figures57-66</object-id><object-id xmlns:xlink="http://www.w3.org/1999/xlink" content-type="arpha" xlink:type="simple">ABEFBF87-8B5D-552C-9DA2-52261944B244</object-id><label>Figures 57–66.</label><caption><p>Female reproductive organs of <italic><tp:taxon-name><tp:taxon-name-part taxon-name-part-type="genus" reg="Lilioceris">Lilioceris</tp:taxon-name-part></tp:taxon-name></italic> spp. <bold>57</bold><italic><tp:taxon-name><tp:taxon-name-part taxon-name-part-type="genus" reg="Lilioceris">L.</tp:taxon-name-part><tp:taxon-name-part taxon-name-part-type="species" reg="dentifemoralis">dentifemoralis</tp:taxon-name-part></tp:taxon-name></italic>, China (Hainan) <bold>58</bold><italic><tp:taxon-name><tp:taxon-name-part taxon-name-part-type="genus" reg="Lilioceris">L.</tp:taxon-name-part><tp:taxon-name-part taxon-name-part-type="species" reg="consentanea">consentanea</tp:taxon-name-part></tp:taxon-name></italic>, China (Hainan) <bold>59</bold><italic><tp:taxon-name><tp:taxon-name-part taxon-name-part-type="genus" reg="Lilioceris">L.</tp:taxon-name-part><tp:taxon-name-part taxon-name-part-type="species" reg="lianzhouensis">lianzhouensis</tp:taxon-name-part></tp:taxon-name></italic>, China (Yunnan: Wuding) <bold>60</bold><italic><tp:taxon-name><tp:taxon-name-part taxon-name-part-type="genus" reg="Lilioceris">L.</tp:taxon-name-part><tp:taxon-name-part taxon-name-part-type="species" reg="latissima">latissima</tp:taxon-name-part></tp:taxon-name></italic>, Japan (Tokyo) <bold>61</bold><italic><tp:taxon-name><tp:taxon-name-part taxon-name-part-type="genus" reg="Lilioceris">L.</tp:taxon-name-part><tp:taxon-name-part taxon-name-part-type="species" reg="jianfenglingensis">jianfenglingensis</tp:taxon-name-part></tp:taxon-name></italic>, China (Yunnan) <bold>62</bold><italic><tp:taxon-name><tp:taxon-name-part taxon-name-part-type="genus" reg="Lilioceris">L.</tp:taxon-name-part><tp:taxon-name-part taxon-name-part-type="species" reg="semipunctata">semipunctata</tp:taxon-name-part></tp:taxon-name></italic>, China (Yunnan: Wuding) <bold>63</bold><italic><tp:taxon-name><tp:taxon-name-part taxon-name-part-type="genus" reg="Lilioceris">L.</tp:taxon-name-part><tp:taxon-name-part taxon-name-part-type="species" reg="rondoni">rondoni</tp:taxon-name-part></tp:taxon-name></italic>, China (Yunnan) <bold>64</bold><italic><tp:taxon-name><tp:taxon-name-part taxon-name-part-type="genus" reg="Lilioceris">L.</tp:taxon-name-part><tp:taxon-name-part taxon-name-part-type="species" reg="rufometallica">rufometallica</tp:taxon-name-part></tp:taxon-name></italic>, China (Yunnan) <bold>65</bold><italic><tp:taxon-name><tp:taxon-name-part taxon-name-part-type="genus" reg="Lilioceris">L.</tp:taxon-name-part><tp:taxon-name-part taxon-name-part-type="species" reg="discrepens">discrepens</tp:taxon-name-part></tp:taxon-name></italic>, China (Yunnan) <bold>66</bold><italic><tp:taxon-name><tp:taxon-name-part taxon-name-part-type="genus" reg="Lilioceris">L.</tp:taxon-name-part><tp:taxon-name-part taxon-name-part-type="species" reg="yuae">yuae</tp:taxon-name-part></tp:taxon-name></italic>, China (Hainan) <bold>A</bold> dorsal view <bold>B</bold> ventral view <bold>C</bold> spermatheca. Scale bars: 0.5 mm.</p></caption><graphic xmlns:xlink="http://www.w3.org/1999/xlink" xlink:href="zookeys-1195-337_article-114392__-g013.jpg" position="float" orientation="portrait" xlink:type="simple" id="oo_1006243.jpg"><uri content-type="original_file" xlink:type="simple">https://binary.pensoft.net/fig/1006243</uri></graphic></fig><fig id="F15" position="float" orientation="portrait"><object-id xmlns:xlink="http://www.w3.org/1999/xlink" content-type="doi" xlink:type="simple">10.3897/zookeys.1195.114392.figure68</object-id><object-id xmlns:xlink="http://www.w3.org/1999/xlink" content-type="arpha" xlink:type="simple">D8778F7F-B29A-58A1-A30E-E4CB4C16C43B</object-id><label>Figure 68.</label><caption><p>Distribution map of <italic><tp:taxon-name><tp:taxon-name-part taxon-name-part-type="genus" reg="Lilioceris">Lilioceris</tp:taxon-name-part></tp:taxon-name></italic> spp. (all marked location information is derived from the labels of available specimens).</p></caption><graphic xmlns:xlink="http://www.w3.org/1999/xlink" xlink:href="zookeys-1195-337_article-114392__-g015.jpg" position="float" orientation="portrait" xlink:type="simple" id="oo_1006245.jpg"><uri content-type="original_file" xlink:type="simple">https://binary.pensoft.net/fig/1006245</uri></graphic></fig><fig id="F19" position="float" orientation="portrait"><object-id xmlns:xlink="http://www.w3.org/1999/xlink" content-type="doi" xlink:type="simple">10.3897/zookeys.1195.114392.figure72</object-id><object-id xmlns:xlink="http://www.w3.org/1999/xlink" content-type="arpha" xlink:type="simple">8FBE5C6C-EE1D-54DA-95CA-97451865A549</object-id><label>Figure 72.</label><caption><p><italic><tp:taxon-name><tp:taxon-name-part taxon-name-part-type="genus" reg="Lilioceris">Lilioceris</tp:taxon-name-part><tp:taxon-name-part taxon-name-part-type="species" reg="rufometallica">rufometallica</tp:taxon-name-part></tp:taxon-name></italic> in China (Yunnan: Gongshan), 31 May 2021, photographed by Y Xu and HB Liang <bold>A</bold> adult <bold>B</bold> host plant. (<italic><tp:taxon-name><tp:taxon-name-part taxon-name-part-type="genus" reg="Lilioceris">Lilioceris</tp:taxon-name-part><tp:taxon-name-part taxon-name-part-type="species" reg="rufometallica">rufometallica</tp:taxon-name-part></tp:taxon-name></italic> lives together with <italic><tp:taxon-name><tp:taxon-name-part taxon-name-part-type="genus" reg="Lilioceris">L.</tp:taxon-name-part><tp:taxon-name-part taxon-name-part-type="species" reg="discrepens">discrepens</tp:taxon-name-part></tp:taxon-name></italic> at this site).</p></caption><graphic xmlns:xlink="http://www.w3.org/1999/xlink" xlink:href="zookeys-1195-337_article-114392__-g019.jpg" position="float" orientation="portrait" xlink:type="simple" id="oo_1006249.jpg"><uri content-type="original_file" xlink:type="simple">https://binary.pensoft.net/fig/1006249</uri></graphic></fig></tp:treatment-sec></tp:taxon-treatment>
