# Supplementary material for: ﻿A review of the semipunctata species group within the genus Lilioceris Reitter, 1913 (Coleoptera, Chrysomelidae)
Source: Zookeys. 2024 Mar 20;1195:337–81. doi: 10.3897/zookeys.1195.114392 (PMC10973769; doi:10.3897/zookeys.1195.114392)
Supplement: XML Treatment for Lilioceris semipunctata [file zookeys.1195.114392-treatment10.xml]

<!DOCTYPE tp:taxon-treatment
  PUBLIC "-//TaxonX//DTD Taxonomic Treatment Publishing DTD v0 20100105//EN" "tax-treatment-NSO.dtd">
<tp:taxon-treatment xmlns:tp="http://www.plazi.org/taxpub"><tp:treatment-meta><kwd-group><label>Taxon classification</label><kwd>
                <named-content content-type="kingdom">Animalia</named-content>
              </kwd><kwd>
                <named-content content-type="order">Coleoptera</named-content>
              </kwd><kwd>
                <named-content content-type="family">Chrysomelidae</named-content>
              </kwd></kwd-group><mixed-citation publication-type="journal"><person-group><name><surname>Xu</surname><given-names>Yuan</given-names></name><name><surname>Qiao</surname><given-names>Gexia</given-names></name><name><surname>Liang</surname><given-names>Hongbin</given-names></name></person-group><article-title>﻿A review of the <italic><tp:taxon-name><tp:taxon-name-part taxon-name-part-type="genus" reg="Lilioceris"/><tp:taxon-name-part taxon-name-part-type="species" reg="semipunctata">semipunctata</tp:taxon-name-part></tp:taxon-name></italic> species group within the genus <italic><tp:taxon-name><tp:taxon-name-part taxon-name-part-type="genus" reg="Lilioceris">Lilioceris</tp:taxon-name-part></tp:taxon-name></italic> Reitter, 1913 (<tp:taxon-name><tp:taxon-name-part taxon-name-part-type="order">Coleoptera</tp:taxon-name-part></tp:taxon-name>, <tp:taxon-name><tp:taxon-name-part taxon-name-part-type="family">Chrysomelidae</tp:taxon-name-part></tp:taxon-name>)</article-title><source>Zookeys</source><day>20</day><month>03</month><year>2024</year><volume>1195</volume><fpage>337</fpage><lpage>381</lpage><pub-id pub-id-type="doi">10.3897/zookeys.1195.114392</pub-id></mixed-citation></tp:treatment-meta><tp:nomenclature><label>﻿</label><tp:taxon-name>
              <object-id xmlns:xlink="http://www.w3.org/1999/xlink" content-type="arpha" xlink:type="simple">96E405E9-2055-5B33-9D8C-73AD64410A82</object-id>
              <tp:taxon-name-part taxon-name-part-type="genus" reg="Lilioceris">Lilioceris</tp:taxon-name-part>
              <tp:taxon-name-part taxon-name-part-type="species" reg="semipunctata">semipunctata</tp:taxon-name-part>
            </tp:taxon-name><tp:taxon-authority>(Fabricius, 1801)</tp:taxon-authority><xref ref-type="fig" rid="F6">Figs 21</xref><xref ref-type="fig" rid="F6">, 22</xref><xref ref-type="fig" rid="F9">, 35A–D</xref><xref ref-type="fig" rid="F10">, 45A–C</xref><xref ref-type="fig" rid="F11">, 50A–D</xref><xref ref-type="fig" rid="F13">, 62A–C</xref><xref ref-type="fig" rid="F14">, 67</xref><xref ref-type="fig" rid="F20">, 73A, B</xref><tp:nomenclature-citation-list><tp:nomenclature-citation><tp:taxon-name>
                  <tp:taxon-name-part taxon-name-part-type="genus" reg="Lema">Lema</tp:taxon-name-part>
                  <tp:taxon-name-part taxon-name-part-type="species" reg="semipunctata">semipunctata</tp:taxon-name-part>
                </tp:taxon-name><comment>Fabricius, 1801: 472 (Sumatra).</comment></tp:nomenclature-citation><tp:nomenclature-citation><tp:taxon-name>
                  <tp:taxon-name-part taxon-name-part-type="genus" reg="Lilioceris">Lilioceris</tp:taxon-name-part>
                  <tp:taxon-name-part taxon-name-part-type="species" reg="semipunctata">semipunctata</tp:taxon-name-part>
                </tp:taxon-name><comment>: Kimoto and Gressitt 1961: 58.</comment></tp:nomenclature-citation><tp:nomenclature-citation><tp:taxon-name>
                  <tp:taxon-name-part taxon-name-part-type="genus" reg="Lema">Lema</tp:taxon-name-part>
                  <tp:taxon-name-part taxon-name-part-type="species" reg="dehaanii">dehaanii</tp:taxon-name-part>
                </tp:taxon-name><comment>Guerin–Meneville, 1844: 261 (Java). Synonymized by <xref ref-type="bibr" rid="B13">Kimoto and Gressitt 1979</xref>: 231.</comment></tp:nomenclature-citation><tp:nomenclature-citation><tp:taxon-name>
                  <tp:taxon-name-part taxon-name-part-type="genus" reg="Crioceris">Crioceris</tp:taxon-name-part>
                  <tp:taxon-name-part taxon-name-part-type="species" reg="rufimembris">rufimembris</tp:taxon-name-part>
                </tp:taxon-name><comment>Pic, 1921: 2 (China: Yunnan, syntype, male), syn. nov.</comment></tp:nomenclature-citation></tp:nomenclature-citation-list></tp:nomenclature><tp:treatment-sec sec-type="type material" id="SECID0EONBI"><title>Type material examined.</title><p><bold><italic>Lectotype</italic></bold> (here selected) of <italic><tp:taxon-name><tp:taxon-name-part taxon-name-part-type="genus" reg="Lilioceris">Lilioceris</tp:taxon-name-part><tp:taxon-name-part taxon-name-part-type="species" reg="semipunctata">semipunctata</tp:taxon-name-part></tp:taxon-name></italic> (ZMUC, photo), <tp:taxon-name><tp:taxon-name-part taxon-name-part-type="genus" reg="Lilioceris">L.</tp:taxon-name-part><tp:taxon-name-part taxon-name-part-type="species" reg="semipunctata">semipunctata</tp:taxon-name-part></tp:taxon-name>, Sumatra, Daldorff / TYPE / zmuc 00031030 [other two syntypes: zmuc 00031032 and zmuc 00031031 are identical to <italic><tp:taxon-name><tp:taxon-name-part taxon-name-part-type="genus" reg="Lilioceris">Lilioceris</tp:taxon-name-part><tp:taxon-name-part taxon-name-part-type="species" reg="latissima">latissima</tp:taxon-name-part></tp:taxon-name></italic>]. <bold><italic>Syntype</italic></bold> of <italic><tp:taxon-name><tp:taxon-name-part taxon-name-part-type="genus" reg="Lilioceris">Lilioceris</tp:taxon-name-part><tp:taxon-name-part taxon-name-part-type="species" reg="rufimembris">rufimembris</tp:taxon-name-part></tp:taxon-name></italic> (<named-content xmlns:xlink="http://www.w3.org/1999/xlink" content-type="dwc:institutional_code" xlink:title="Museum National d'Histoire Naturelle" xlink:href="http://grbio.org/institution/museum-national-dhistoire-naturelle-2" xlink:type="simple">MNHN</named-content>, photo): Yunnan / <tp:taxon-name><tp:taxon-name-part taxon-name-part-type="genus" reg="Lilioceris"/><tp:taxon-name-part taxon-name-part-type="species" reg="rufimembris">rufimembris</tp:taxon-name-part></tp:taxon-name>, Pic / type / Museum Paris, Coll. M. Pic / Type / Syntype / Syntype, <tp:taxon-name><tp:taxon-name-part taxon-name-part-type="genus" reg="Lilioceris">Lilioceris</tp:taxon-name-part><tp:taxon-name-part taxon-name-part-type="species" reg="rufimembris">rufimembris</tp:taxon-name-part></tp:taxon-name> (Pic, 1921) / <named-content xmlns:xlink="http://www.w3.org/1999/xlink" content-type="dwc:institutional_code" xlink:title="Museum National d'Histoire Naturelle" xlink:href="http://grbio.org/institution/museum-national-dhistoire-naturelle-2" xlink:type="simple">MNHN</named-content>, Paris, EC15769.</p></tp:treatment-sec><tp:treatment-sec sec-type="material" id="SECID0ECQBI"><title>Other material examined.</title><p>Total 451 specimens. <bold>China: Yunnan</bold>: 2♀, Xiaomengyang, 1000 m / 1957.V.6, Dahua Liu coll.; 1♀, Xishuangbanna, Mengla, 620–650 m / 1959.VII.9, Yiran Zhang coll.; 1♀, Yiwu toMenglun, 650 m / 1964.IV.14, Baolin Zhang coll.; 1♀, Xishuangbanna, Menghai 1200–1600 m / 1958.VII.25, Shuyong Wang coll.; 1♀, Xishuangbanna, Jinghong, 900–710 m / 1958.IV.29, Yiran Zhang coll.; 1♀, Xishuangbanna, Damenglong, 650 m / 1958.VII.11; 1♀, Xishuangbanna, Menga, 1050–1080 m / 1958.VIII.19, Fuji Pu coll.; 2♀, Xishuangbanna, 750 m / 1958.V.31, Chunpei Hong coll., <tp:taxon-name><tp:taxon-name-part taxon-name-part-type="genus" reg="Lilioceris">Lilioceris</tp:taxon-name-part><tp:taxon-name-part taxon-name-part-type="species" reg="semipunctata">semipunctata</tp:taxon-name-part></tp:taxon-name>, det. Peiyu Yu; 2♀, Xishuangbanna, Menga, 1050–1080 m / 1958.IV.30, Shuyong Wang coll.; 1♀, Xishuangbanna, Menga, 1050–1080 m / 1958.IV.30, Fuji Pu coll.; 1♀, Xishuangbanna, Xiaomengyang, 850 m / 1958.VIII.31; 1♀, Xishuangbanna, Mengla, 620–650 m / 1959.V.8, Fuji Pu coll.; 1♀, Xishuangbanna, Damenglong, 650 m; 1♀, Xishuangbanna, Menga, 1050–1080 m / 1958.VIII.10, Shuyong Wang coll.; 1♀, Xishuangbanna, Damenglong, 650 m; 1♀, Xishuangbanna, Menga, 1050–1080 m / 1958.V.6, Fuji Pu coll.; 1♀, Xishuangbanna, Mengzhe, 1890 m / 1958.VII.7, Fuji Pu coll.; 1♀, Xiaomengyang, 850 m / 1957.VI.21, Shuyong Wang coll.; 1♀, Xishuangbanna, Mengla, 620–650 m / 1959.VII.9, Yiran Zhang coll.; 1♀, Xishuangbanna, Xiaomengyang, 850 m / 1958.VII.20, Yiran Zhang coll.; 1♀, Xishuangbanna, Mengla, 620–650 m / 1959.VII.10, Yiran Zhang coll.; 1♀, Xishuangbanna, Mengla, 620–650 m / 1959.VI.6, Fuji Pu coll.; 1♀, Xishuangbanna, Mengla, 620–650 m / 1959.V.19, Facai Zhang coll.; 1♀, Xishuangbanna, Mengzhe, 620–650 m / 1959.V.8, Fuji Pu coll.; 1♀, Xishuangbanna, Mengzhe, 850 m / 1958.VII.3, Fuji Pu coll.; 1♀, Xishuangbanna, Mengzhe, 850 m / 1958.VII.4, Shuyong Wang coll.; 2♀, Xishuangbanna, Mengzhe, 1200 m / 1958.VI.14, Shuyong Wang coll.; 1♀, Xishuangbanna, Mengzhe, 875 m / 1958.VII.4, Zhizi Chen coll.; 1♀, Xishuangbanna, Mengla, 620–650 m / 1959.V.16, Facai Zhang coll.; 1♀, Xishuangbanna, Xiaomengyang, 850 m / 1957.VI.9, Shuyong Wang coll.; 1♀, Xishuangbanna, Xiaomengyang, 850 m / 1957.VI.25, Shuyong Wang coll.; 2♀, Xishuangbanna, Mengzhe, 870 m / 1958.IX.3, Shuyong Wang coll.; 1♀, Xishuangbanna, Mengzhe, 1200 m / 1958.VI.14, Shuyong Wang coll.; 1♀, Xishuangbanna, Mengzhe, 875 m / 1958.VII.1, Fuji Pu coll.; 1♀, Xishuangbanna, Mengla, 620–650 m / 1959.V.12, Facai Zhang coll.; 1♀, Xishuangbanna, Mengla, 620–650 m / 1959.V.22, Fuji Pu coll.; 1♀, Xishuangbanna, Mengla, 620–650 m / 1959.VI.29, Facai Zhang coll.; 1♀, Xishuangbanna, Mengsong, 1600 m / 1958.VII.25, Leyi Zheng coll.; 1♀, Xishuangbanna, Mengsong, 1600 m / 1958.IX.24, Leyi Zheng coll.; 1♀, Xishuangbanna, Mengzhe, 870 m / 1958.VII.11, Fuji Pu coll.; 1♀, Menghai, 1060 m, 1980.5.1, Zuyun Guo coll.; 1♀, Xishuangbanna, Menghun, 750 m, 1958.5.30; 1♀, Xishuangbanna, Menghun, 750–950 m, 1958.VI.3; 1♀, Xishuangbanna, Menga, 800 m / 1958.VI.1, Shuyong Wang coll.; 1♀, Xishuangbanna, Xiaomengyang, 850 m / 1957.IX.3, Shuyong Wang coll.; 1♀, Xishuangbanna, Damenglong, 650 m, 1958.IV.21, Xuwu Meng; 1♀, Ruili, Nongdao, Wudian, <named-content xmlns:xlink="http://www.w3.org/1999/xlink" content-type="dwc:verbatimCoordinates" xlink:type="simple"><named-content content-type="geo-json" specific-use="{&#34;type&#34;:&#34;Point&#34;,&#34;coordinates&#34;:[97.611290,23.982070]}" id="NCID0EXQBI" xlink:type="simple">23.98207°N, 97.61129°E</named-content></named-content> / 2012.XI.4, 990 m, Xinlei Huang leg. Inst. of Zoology, CAS.; 1♀, Nabanhe Reserve, 2008.VIII.6, 727 m / <named-content xmlns:xlink="http://www.w3.org/1999/xlink" content-type="dwc:verbatimCoordinates" xlink:type="simple"><named-content content-type="geo-json" specific-use="{&#34;type&#34;:&#34;Point&#34;,&#34;coordinates&#34;:[100.658870,22.167130]}" id="NCID0E6QBI" xlink:type="simple">22.16713°N, 100.65887°E</named-content></named-content>, Jingxin Liu coll.; 1♀, Fugong, Shangpa Town, <named-content xmlns:xlink="http://www.w3.org/1999/xlink" content-type="dwc:verbatimCoordinates" xlink:type="simple"><named-content content-type="geo-json" specific-use="{&#34;type&#34;:&#34;Point&#34;,&#34;coordinates&#34;:[98.871420,26.862030]}" id="NCID0EHRBI" xlink:type="simple">26.86203°N, 98.87142°E</named-content></named-content> / 1177 m, 2005.8.22, Liang HB and Zhang JF coll.; 1♀, Xishuangbanna, Mengla, 620–650 m / 1959.V.12, Facai Zhang coll.; 1♀, Xishuangbanna, Mengla, 1050–1080 m / 1958.VIII.15, Fuji Pu coll.; 1♀, Xishuangbanna, Mengla, 1050–1080 m / 1958.VIII.20, Fuji Pu coll.; 1♀, Xishuangbanna, Mengla, 1050–1080 m / 1958.VIII.16, Shuyong Wang coll.; 1♀, Xishuangbanna, Xiaomengyang, 850 m / 1957.VI.18, Shuyong Wang coll.; 1♀, Xishuangbanna, Xiaomengyang, 850 m / 1957.VII.17, Shuyong Wang coll.; 1♀, Xishuangbanna, Xiaomengyang, 850 m / 1957.VII.12, Shuyong Wang coll.; 1♀, Xishuangbanna, Xiaomengyang, 850 m / 1957.VII.9, Shuyong Wang coll.; 1♀, Xishuangbanna, Xiaomengyang, 850 m / 1957.VI.27, Lingchao Zang coll.; 1♀, Xishuangbanna, Menglun, 650 m / 1964.IV.14, Baolin Zhang coll.; 1♀, Xishuangbanna, Ganlanba, 540 m, 1957.IV.17, Fuji Pu coll.; 1♀, Baoshan to Yongping, 1955.V.28, Tianrong Huang coll.; 1♀, Wenshan / 1958.VIII.2; 1♀, Xishuangbanna, Menghun, 1200–1400 m, 1958.X.28, Shuyong Wang coll.; 2♀, Xishuangbanna, Menghun, 750 m, 1958.VI.1, Shuyong Wang coll.; 3♀, Xishuangbanna, Menghun, 750 m / 1958.VI.5, Chunpei Hong coll.; 1♀, Xishuangbanna, Menga, 800 m / 1958.IX.3, Shuyong Wang coll.; 1♀, Xishuangbanna, Menga, 1050–1080 m / 1958.VIII.16, Shuyong Wang coll.; 1♀, Xishuangbanna, Mengla, 620–650 m / 1958.VII.9, Fuji Pu coll.; 1♀, Xishuangbanna, Mengla, 620–650 m / 1958.V.30, Facai Zhang coll.; 1♀, Xishuangbanna, Damenglong, 650 m / 1958.IV.7; 1♀, Xishuangbanna, Mengla, 620–650 m / 1959.V.31, Suofu Li coll.; 1♀, Xishuangbanna, Mengla, 620–650 m / 1959.V.8, Fuji Pu coll. / host plant: <tp:taxon-name><tp:taxon-name-part taxon-name-part-type="genus" reg="Smilax">Smilax</tp:taxon-name-part></tp:taxon-name> sp.; 1♀, Ruili, 1979.IX.2, Mengqiao, Leyi Zheng coll. / 1400 m / <tp:taxon-name><tp:taxon-name-part taxon-name-part-type="genus" reg="Lilioceris">Lilioceris</tp:taxon-name-part><tp:taxon-name-part taxon-name-part-type="species" reg="semipunctata">semipunctata</tp:taxon-name-part></tp:taxon-name>, det. Liang H.B.; 1♀, Tengchong, Jietou, Wujia Jidi, 1929.IV.2, 1530 m, Xiaohong Ou coll.; 1♀, Xishuangbanna, Damenglong, 650 m / 1958.VI.9, Shuyong Wang coll.; 1♀, Xishuangbanna, Mengsong, 1600 m / 1958.IV.23, Yiran Zhang coll.; 1♀, Xishuangbanna, Mengsong, 1600 m / 1958.IV.28, Fuji Pu coll.; 1♀, Xishuangbanna, Kongming Shan, 2600 m / 1957.IX.23, Lingchao Zang coll.; 2♀, Lancang, 1000 m / 1957.VII.26, Shuyong Wang coll.; 1♀, Lancang, 1100 m / 1957.VIII.8, Lingchao Zang coll.; 1♀, Xishuangbanna, Menga, 1050–1080 m / 1958.VI.1, Fuji Pu coll.; 1♀, Lancang, 1100 m / 1957.VIII.2, Lingchao Zang coll.; 1♀, Shuangjiang, 1953.VI; 1♀, 22 km northeast of Jingdong, 1957.V.9, Menchalsky [in Chinese]coll.; 1♀, Xishuangbanna, Menghun, 650 m / 1958.VI.15, Xuwu Meng coll.; 1♀, Xishuangbanna, Menga, 1000 m / 1958.V.16, Fuji Pu coll.; 1♀, Xishuangbanna, Mengla, 620–650 m / 1959.V.23, Fuji Pu coll.; 1♀, Tengchong, Qingshui, Rehai, on vegetation, <named-content xmlns:xlink="http://www.w3.org/1999/xlink" content-type="dwc:verbatimCoordinates" xlink:type="simple"><named-content content-type="geo-json" specific-use="{&#34;type&#34;:&#34;Point&#34;,&#34;coordinates&#34;:[98.451810,24.948610]}" id="NCID0E6RBI" xlink:type="simple">24.94861°N, 98.45181°E</named-content></named-content> / 1470 m, 2006.6.1, Liang HB and Hu P coll., California Academy and IOZ, Chinese Acad. Sci.; 1♂, Xishuangbanna, Mengzhe, 870 m / 1958.IX.2, Shuyong Wang coll.; 1♂, Xishuangbanna, Mengzhe, 870 m / 1958.IX.2, Fuji Pu coll.; 1♂, Ruili, Ruili Botanical garden, <named-content xmlns:xlink="http://www.w3.org/1999/xlink" content-type="dwc:verbatimCoordinates" xlink:type="simple"><named-content content-type="geo-json" specific-use="{&#34;type&#34;:&#34;Point&#34;,&#34;coordinates&#34;:[97.819440,24.072300]}" id="NCID0EHSBI" xlink:type="simple">24.07230°N, 97.81944°E</named-content></named-content> / 2012.X.25, 1152 m, Xinlei Huang coll.; 1♂, Ruili, Nongdao, Wudian, <named-content xmlns:xlink="http://www.w3.org/1999/xlink" content-type="dwc:verbatimCoordinates" xlink:type="simple"><named-content content-type="geo-json" specific-use="{&#34;type&#34;:&#34;Point&#34;,&#34;coordinates&#34;:[97.611290,23.982070]}" id="NCID0EPSBI" xlink:type="simple">23.98207°N, 97.61129°E</named-content></named-content> / 2012.XI, 990 m, Xinlei Huang coll. / <tp:taxon-name><tp:taxon-name-part taxon-name-part-type="genus" reg="Lilioceris">Lilioceris</tp:taxon-name-part><tp:taxon-name-part taxon-name-part-type="species" reg="latissima">latissima</tp:taxon-name-part></tp:taxon-name>, det. Liang H.B. 2022; 1♂, Xishuangbanna, Menga, 1050–1080 m / 1958.VIII.16, Shuyong Wang coll.; 1♂, Xishuangbanna, Menga, 1050–1080 m / 1958.VIII.10, Shuyong Wang coll.; 1♂, Xishuangbanna, Menga, 1050–1080 m / 1958.VIII.16, Fuji Pu coll.; 1♂, Xishuangbanna, Menghun, 1200 m / 1958.VI.28, Shuyong Wang coll.; 1♂, Xishuangbanna, Mengzhe, 870 m / 1958.IX.2, Fuji Pu coll.; 1♂, Xishuangbanna, Mengzhe, 870 m / 1958.IX.9, Fuji Pu coll.; 1♂, Xishuangbanna, Mengzhe, 870 m / 1958.VII.4, Shuyong Wang coll.; 1♂, Xishuangbanna, Mengzhe, 1200 m / 1958.IX.14, Shuyong Wang coll.; 1♂, Xiaomengyang, 850 m; 1♂, Xishuangbanna, Menghun, 1200 m / 1958.V.23, Xuwu Meng coll.; 3♂, Xishuangbanna, Mengzhe, 1200 m / 1958.VI.14, Shuyong Wang coll.; 2♂, Xishuangbanna, Mengla, 620–650 m / 1959.VII.9, Fuji Pu coll.; 1♂, Xishuangbanna, Mengla, 620–650 m / 1959.V.23, Suofu Li coll.; 1♂, Xishuangbanna, Mengsong, 1600 m / 1958.IV.24, Fuji Pu coll.; 1♂, Xishuangbanna, Menga, 800 m / 1958.V.30, Fuji Pu coll.; 1♂, Xishuangbanna, Mengla, 620–650 m / 1959.V.11, Fuji Pu coll.; 1♂, Xishuangbanna, Mengla, 620–650 m / 1959.V.16, Fuji Pu coll.; 1♂, Simao to Puwen, 950–1200 m / 1957.V.11, Guangji Hong and Zhiran Meng coll.; 1♂, Xishuangbanna, Mengzhe, 620–650 m / 1959.VII.9, Facai Zhang coll.; 1♂, Shuangjiang, 1953.VI; 1♂, 22 km northeast of Jingdong, 1957.V.9, Mengqiaciji coll.; 1♂, Xishuangbanna, Menghun, 1200 m / 1958.VI.28, Shuyong Wang coll.; 1♂, Xishuangbanna, Menghun, 750 m / 1958.VI.2; 1♂, Xishuangbanna, Mengla, 620–650 m / 1959.V.11, Facai Zhang coll.; 1♂, Xiaomengyang, 850 m / 1957.IX.13, Shuyong Wang coll.; 1♂, Xishuangbanna, Damenglong, 650 m / 1958.IV.7; 1♂, Xishuangbanna, Mengla, 620–650 m / 1959.V.16, Fuji Pu coll.; 1♂, Xiaomengyang, 850 m / 1957.VI.18, Shuyong Wang coll.; 1♂, Xiaomengyang, 620–650 m / 1959.V.5, Yiran Zhang coll.; 1♂, Xishuangbanna, Mengla, 620–650 m / 1959.V.7, Facai Zhang coll.; 2♂, Xiaomengyang, 850 m / 1957.VII.11–12, Lingchao Zang coll.; 1♂, Xishuangbanna, Damenglong, 650 m / 1958.IV.6, Yiran Zhang coll.; 2♂, Xiaomengyang, 850 m / 1957.V.7, Bonfirov [in Chinese] coll.; 1♂, Cheli [= Jinghong], Shihuiyao, 750 m, 1957.IV.27, Bonfirov [in Chinese] coll.; 1♂, Gaoligong Shan, 1200 m / 1958.VIII.22, Fulong Li coll.; 1♂, Xishuangbanna, Menglun, 650 m / 1964.V.10, Baolin Zhang coll.; 1♂, Xishuangbanna, Mengla, 620–650 m / 1959.VI.6, Fuji Pu coll.; 1♂, Xishuangbanna, Menga, 1050–1080 m / 1958.VIII.15, Fuji Pu coll.; 1♂, Puwen, 1957.III. 27, Mengqiaciji coll.; 1♂, Xishuangbanna, Menga, 1050–1080 m / 1958.V.23, Shuyong Wang coll.; 1♂, Xishuangbanna, Menglun, 650 m / 1959.VII.23, Fuji Pu coll.; 2♂, Menga, 1958.V.30 / 800 m; 1♂, Xishuangbanna, Mengla, 620–650 m / 1959.V.23, Fuji Pu coll.; 1♂, Xishuangbanna, Damenglong, 650 m / 1958.IV.18, Chunpei Hong coll.; 1♂, Xishuangbanna, Mengla, 1050–1080 m / 1958.V.20, Fuji Pu coll.; 1♂, Xishuangbanna, Mengla, 1050–1080 m / 1958.VIII.18, Fuji Pu coll.; 1♂, Xishuangbanna, Menglun, 650 m / 1959.VIII.30, Yiran Zhang coll.; 1♂, Xiaomengyang, 850 m / 1957.IX.12, Shuyong Wang coll.; 1♂, Mengla / 1982.IV.20, Shengqiao Jiang coll.; 1♂, Xishuangbanna, Mengla, 620–650 m / 1959.V.8, Fuji Pu coll.; 1♂, Xishuangbanna, Mengla, 620–650 m / 1959.VII.9, Yiran Zhang coll.; 2♂, Xishuangbanna, Mengla, 620–650 m / 1959.VI.6–9, Fuji Pu coll.; 1♂, Xishuangbanna, Menghun, 1200–1400 m / 1958.VI.3, Shuyong Wang coll.; 1♂, Xishuangbanna, Menghun, 1300 m / 1958.VI.7, Leyi Zheng coll.; 1♂, Xishuangbanna, Menghun, 750 m / 1958.VI.7; 1♂, Xishuangbanna, Menghun, 1200 m / 1958.V.23, Xuwu Meng coll.; 1♂, Xishuangbanna, Menghun, 750 m / 1958.VI.2, Xuwu Meng coll.; 1♂, Xishuangbanna, Menghun, 1200 m / 1958.V.22, Xuwu Meng coll.; 1♂, Xishuangbanna, Mengla, 620–650 m / 1959.V.23, Facai Zhang coll.; 1♂, Xishuangbanna, Menghun, 1200 m / 1958.VI.3; 1♂, Xishuangbanna, Menghun, 750 m / 1958.VI.1; 1♂, Xishuangbanna, Mengzhe, 870 m / 1958.VII.10, Shuyong Wang coll.; 1♂, Xishuangbanna, Menga, 1800 m / 1958.VI.2, Fuji Pu coll.; 2♂, Xishuangbanna, Mengla, 620–650 m / 1959.V.23, Yiran Zhang coll.; 1♂, Xishuangbanna, Mengla, 620–650 m / 1959.V.9, Facai Zhang coll.; 1♂, Xishuangbanna, Mengla, 620–650 m / 1959.VI.6, Fuji Pu coll.; 1♂, Xishuangbanna, Mengla, 620–650 m / 1959.V.4, Yiran Zhang coll.; 1♂, Xishuangbanna, Menglun, 650 m / 1959.VIII.25, Facai Zhang coll.; 1♂, Xishuangbanna, Mengla, 620–650 m / 1959.V.4, Facai Zhang coll.; 1♂, Xishuangbanna, Mengla, 620–650 m / 1959.V.19, Facai Zhang coll.; 1♂, Xishuangbanna, Menglun, 650 m / 1964.IV.29, Baolin Zhang coll.; 1♂, Cheli [= Jinghong], 620 m, 1957.IV.17, Lingchao Zang coll.; 1♂, Baoshan to Yongping, 1955.V.28, Tianrong Huang coll.; 1♂, Ruili, Dengga / 1992.VI.8, Decheng Yuan coll.; 1♂, Lincang, 1000 m / 1957.VII.26, Shuyong Wang coll.; 1♂, Lincang, 1100 m / 1957.VIII.8, Lingchao Zang coll.; 1♀, Xishuangbanna, Mengla, 620–650 m / 1958.V.30, Facai Zhang coll.; 1♀, Xishuangbanna, Mengla, 620–650 m / 1958.V.23, Facai Zhang coll.; 1♀, Xishuangbanna, Mengla, 620–650 m / 1958.V.22, Fuji Pu coll.; 1♀, Mengla / 1982.IV.20, Shengqiao Jiang coll.; 1♀, 1984.V.9, Menglun / <tp:taxon-name><tp:taxon-name-part taxon-name-part-type="genus" reg="Lilioceris">Lilioceris</tp:taxon-name-part><tp:taxon-name-part taxon-name-part-type="species" reg="impressa">impressa</tp:taxon-name-part></tp:taxon-name> (Fabricius); 1♀, Xishuangbanna, Mengla, 620–650 m / 1958.VI.6, Fuji Pu coll.; 1♀, Xishuangbanna, Mengzhe, 890 m / 1958.VII.3, Fuji Pu coll.; 1♀, Xishuangbanna, Mengzhe, 890 m / 1958.IX.5, Shuyong Wang coll.; 1♀, Xishuangbanna, Mengla, 620–650 m / 1959.V.23, Fuji Pu coll.; 1♀, Xishuangbanna, Mengzhe, 890 m / 1958.VII.8, Shuyong Wang coll.; 1♀, Xishuangbanna, Mengla, 620–650 m / 1959.VI.2, Fuji Pu coll. / <tp:taxon-name><tp:taxon-name-part taxon-name-part-type="genus" reg="Lilioceris">Lilioceris</tp:taxon-name-part><tp:taxon-name-part taxon-name-part-type="species" reg="semipunctata">semipunctata</tp:taxon-name-part></tp:taxon-name>, det. Yuan Xu, 2021; 1♀, Xishuangbanna, Mengsong, 1600 m / 1958.IV.23, Yiran Zhang coll.; 1♀, Jinghong, 1979.X.30, Damenglong, Zuopei Lin coll. / <tp:taxon-name><tp:taxon-name-part taxon-name-part-type="genus" reg="Lilioceris">Lilioceris</tp:taxon-name-part><tp:taxon-name-part taxon-name-part-type="species" reg="latissima">latissima</tp:taxon-name-part></tp:taxon-name>, det. Liang H.B. 2020; 1♀, Xishuangbanna, Mengla, 620–650 m / 1959.VI.5, Yiran Zhang coll.; 1♀, Xishuangbanna, Mengla, 620–650 m / 1959.V.20, Fuji Pu coll.; 1♀, Xishuangbanna, Mengla, 620–650 m / 1959.V.23, Fuji Pu coll.; 1♂, Xishuangbanna, Mengla, 620–650 m / 1959.V.23, Fuji Pu coll.; 1♂, Xishuangbanna, Xiaomengyang, 1957.VI.15, Shuyong Wang coll.; 1♂, Xishuangbanna, Mengzhe, 1200 m / 1958.VI.14, Shuyong Wang coll.; 1♂, Xishuangbanna, 1958.VII.8 / Mengzhe, Mengman, 870 m, Fuji Pu coll.; 1♂, Xishuangbanna, Mengzhe, 870 m / 1958.IX.7, Shuyong Wang coll.; 1♂, Xishuangbanna, Menga, 1050–1080 m / 1958.VIII.4, Fuji Pu coll.; 1♂, Xishuangbanna, Xiaomengyang, 850 m, 1957.VI.13, Shuyong Wang coll.; 1♀, Xishuangbanna, Mengla, 620–650 m / 1959.V.16, Fuji Pu coll.; 1♀, Lancang, 1000 m / 1957.VII.26, Lingchao Zang coll.; 1♀, Xishuangbanna, Menga, 1050–1080 m / 1958.VIII.16, Shuyong Wang coll.; 1♀, Xishuangbanna, Menga, 1050–1080 m / 1958.V.10; 1♀, Xishuangbanna, Menglun, 650 m / 1964.IV.14, Baolin Zhang coll.; 1♀, Xishuangbanna, Menga, 1050–1080 m / 1958.V.18, Fuji Pu coll.; 1♀, Xishuangbanna, Menga, 1050–1080 m / 1958.V.18, Fuji Pu coll.; 1♀, Xishuangbanna, Xiaomengyang, 1100 m, 1957.V.6, Dahua Liu coll.; 1♂, Xishuangbanna, Mengzhe, 800 m / 1958.VII.3, Fuji Pu coll.; 1♂, Xishuangbanna, Menghun, 750 m / 1958.VI.2; 1♂, Ruili, Ruili Botanical garden, <named-content xmlns:xlink="http://www.w3.org/1999/xlink" content-type="dwc:verbatimCoordinates" xlink:type="simple"><named-content content-type="geo-json" specific-use="{&#34;type&#34;:&#34;Point&#34;,&#34;coordinates&#34;:[97.819440,24.072300]}" id="NCID0E6TBI" xlink:type="simple">24.07230°N, 97.81944°E</named-content></named-content> / 2012.X.27, 1152 m, Xinlei Huang coll.; 1♀1♂, Xishuangbanna, 2020.VI.30, Ying Yan coll.; 1♀, Xishuangbanna, Guomen Shan, 2019.V.11, Kaiqin Li coll.; 1♀2♂, Xishuangbanna, Menghai, Menghun, 2011.IV.26, Hongbin Liang and Kaiqin Li coll.; 8♀5♂, Xishuangbanna, Menghai, Mannong Xinzhai, <named-content xmlns:xlink="http://www.w3.org/1999/xlink" content-type="dwc:verbatimCoordinates" xlink:type="simple"><named-content content-type="geo-json" specific-use="{&#34;type&#34;:&#34;Point&#34;,&#34;coordinates&#34;:[100.507060,21.782330]}" id="NCID0EHUBI" xlink:type="simple">21.78233°N, 100.50706°E</named-content></named-content>, 1582 m, 2021.IV.3–8, Hongbin Liang, Yuan Xu and Neng Zhang coll.; 1♂, Xishuangbanna, Guanlei, Nanlahe, <named-content xmlns:xlink="http://www.w3.org/1999/xlink" content-type="dwc:verbatimCoordinates" xlink:type="simple"><named-content content-type="geo-json" specific-use="{&#34;type&#34;:&#34;Point&#34;,&#34;coordinates&#34;:[101.187900,21.579600]}" id="NCID0EPUBI" xlink:type="simple">21.5796°N, 101.1879°E</named-content></named-content>, 465 m, 2021.XI.30, Yong Wang coll.; 2♀4♂, Xishuangbanna, Mengla, Longlin New village, 2020.VI.5–6, <named-content xmlns:xlink="http://www.w3.org/1999/xlink" content-type="dwc:verbatimCoordinates" xlink:type="simple"><named-content content-type="geo-json" specific-use="{&#34;type&#34;:&#34;Point&#34;,&#34;coordinates&#34;:[101.494150,21.529140]}" id="NCID0EXUBI" xlink:type="simple">21.52914°N, 101.49415°E</named-content></named-content>, 1066 m, Hongbin Liang and Yuan Xu coll.; 3♀3♂, Xishuangbanna, Xiaomengyang, Baihua Shan, <named-content xmlns:xlink="http://www.w3.org/1999/xlink" content-type="dwc:verbatimCoordinates" xlink:type="simple"><named-content content-type="geo-json" specific-use="{&#34;type&#34;:&#34;Point&#34;,&#34;coordinates&#34;:[100.924280,22.177200]}" id="NCID0E6UBI" xlink:type="simple">22.17720°N, 100.92428°E</named-content></named-content>, 876 m, 2021.IV.3, Hongbin Liang and Yuan Xu coll.; 3♀5♂, Xishuangbanna, Menghai, Nanlanghe, <named-content xmlns:xlink="http://www.w3.org/1999/xlink" content-type="dwc:verbatimCoordinates" xlink:type="simple"><named-content content-type="geo-json" specific-use="{&#34;type&#34;:&#34;Point&#34;,&#34;coordinates&#34;:[100.924280,22.177200]}" id="NCID0EHVBI" xlink:type="simple">22.17720°N, 100.92428°E</named-content></named-content>, 876 m, 2020.IV.9, Hongbin Liang and Yuan Xu coll.; 1♀1♂, Baoshan, Baihualing, N25.30499, 98.80008, 1622 m, 2020.IX.29, Yuan Xu coll.; 1♀, Baoshan, Baihualing, N25.30499, 98.80008, 1622 m, 2019.X.2, Hongbin Liang and Yuan Xu coll.; 1♀, Cangyuan, Banhong, 2011.V.3, Kaiqin Li coll.; 1♀, Eshan, Ayi Power Station, <named-content xmlns:xlink="http://www.w3.org/1999/xlink" content-type="dwc:verbatimCoordinates" xlink:type="simple"><named-content content-type="geo-json" specific-use="{&#34;type&#34;:&#34;Point&#34;,&#34;coordinates&#34;:[102.545890,24.095730]}" id="NCID0EPVBI" xlink:type="simple">24.09573°N, 102.54589°E</named-content></named-content>, 1444 m, 2022.VII.2, Neng Zhang coll.; 1♀, Hekou, Huayudong, <named-content xmlns:xlink="http://www.w3.org/1999/xlink" content-type="dwc:verbatimCoordinates" xlink:type="simple"><named-content content-type="geo-json" specific-use="{&#34;type&#34;:&#34;Point&#34;,&#34;coordinates&#34;:[103.937690,22.672220]}" id="NCID0EXVBI" xlink:type="simple">22.67222°N, 103.93769°E</named-content></named-content>, 97 m, 2021.IV.22, Hongbin Liang and Yuan Xu coll.; 3♀, Jianshui, Yunlongshan, <named-content xmlns:xlink="http://www.w3.org/1999/xlink" content-type="dwc:verbatimCoordinates" xlink:type="simple"><named-content content-type="geo-json" specific-use="{&#34;type&#34;:&#34;Point&#34;,&#34;coordinates&#34;:[102.822580,23.775820]}" id="NCID0E6VBI" xlink:type="simple">23.77582°N, 102.82258°E</named-content></named-content>, 1645 m, 2021.IV.23, Hongbin Liang and Yuan Xu coll.; 1♀, Lvchun, Huanglian Shan, 2018.5.23, Kaiqin Li coll.; 3♀3♂, Xishuangbanna, Menghai, Nanlanghe, <named-content xmlns:xlink="http://www.w3.org/1999/xlink" content-type="dwc:verbatimCoordinates" xlink:type="simple"><named-content content-type="geo-json" specific-use="{&#34;type&#34;:&#34;Point&#34;,&#34;coordinates&#34;:[100.924280,22.177200]}" id="NCID0EHWBI" xlink:type="simple">22.17720°N, 100.92428°E</named-content></named-content>, 876 m, 2020.VI.1, Hongbin Liang and Yuan Xu coll.; 16♀8♂, Xishuangbanna, Mengla, Longlin New village, 2020.III.30, <named-content xmlns:xlink="http://www.w3.org/1999/xlink" content-type="dwc:verbatimCoordinates" xlink:type="simple"><named-content content-type="geo-json" specific-use="{&#34;type&#34;:&#34;Point&#34;,&#34;coordinates&#34;:[101.494150,21.529140]}" id="NCID0EPWBI" xlink:type="simple">21.52914°N, 101.49415°E</named-content></named-content>, 1066 m, Hongbin Liang and Yuan Xu coll.; 1♂, Xishuangbanna, Menghai, Mengsong, Sanmai, <named-content xmlns:xlink="http://www.w3.org/1999/xlink" content-type="dwc:verbatimCoordinates" xlink:type="simple"><named-content content-type="geo-json" specific-use="{&#34;type&#34;:&#34;Point&#34;,&#34;coordinates&#34;:[100.610220,21.999430]}" id="NCID0EXWBI" xlink:type="simple">21.99943°N, 100.61022°E</named-content></named-content>, 1028 m, 2020.VI.2, Hongbin Liang and Yuan Xu coll.; 2♀, Ruili, Nongdao, 2019.X.10, Yuan Xu coll.; 1♂, Yingjiang, Nabang, 2012.IX.29, Hongbin Liang coll.; 6♀3♂, Eshan, Ayi Power Station, <named-content xmlns:xlink="http://www.w3.org/1999/xlink" content-type="dwc:verbatimCoordinates" xlink:type="simple"><named-content content-type="geo-json" specific-use="{&#34;type&#34;:&#34;Point&#34;,&#34;coordinates&#34;:[102.545890,24.095730]}" id="NCID0E6WBI" xlink:type="simple">24.09573°N, 102.54589°E</named-content></named-content>, 1444 m, 2021.IV.23, Hongbin Liang and Neng Zhang coll.; 1♀, Zhenyuan, Enle, Najiu, <named-content xmlns:xlink="http://www.w3.org/1999/xlink" content-type="dwc:verbatimCoordinates" xlink:type="simple"><named-content content-type="geo-json" specific-use="{&#34;type&#34;:&#34;Point&#34;,&#34;coordinates&#34;:[101.031797,23.977826]}" id="NCID0EHXBI" xlink:type="simple">23.977826°N, 101.031797°E</named-content></named-content>, 1359 m, 2022.VII.8, Yuan Xu and Neng Zhang coll.; 2♀, Zhenyuan, Sanzhangtian, 2022.V.28, Neng Zhang coll.; <bold>Guangxi</bold>: 1♂, Yangshuo, Baisha / 1963.VII.23, Shuyong Wang coll.; 2♀, Baishou, 1952.6.23; 1♀, Baishou, 1952.7.2; 1♀, Fangcheng, Fulong, 240 m, 1998.IV.20, Gexia Qiao coll.; 1♀, Longlin / 1984.V.21, Shufang Wang coll.; 1♀, Yangshuo, Baisha / 1963.VII.23, Shuyong Wang coll.; 1♀, Longzhou, Daqing Shan, 360 m, 1963.VII.23, Shuyong Wang coll.; 1♀, Longzhou, Daqing Shan, 360 m, 1963.IV.18, Shuyong Wang coll.; 1♀, Longzhou, Daqing Shan, 360 m, 1963.IV.27, Shuyong Wang coll.; 1♀, Longzhou, Daqing Shan, 360 m, 1963.IV.27, Shuyong Wang coll.; 1♀, Wuming, Daming Shan, 1963.V.21, Sikong Liu coll.; 1♂, Longzhou, Daqing Shan, 360 m, 1963.IV.25, Shuyong Wang coll.; 1♂, Wuming, Daming Shan, 1963.V.24, Jikun Yang coll.; 1♂, Longlin / 1980.IX.9, Lin Dong coll.; <bold>Tibet</bold>: 1♀, Mêdog, Bangxin, <named-content xmlns:xlink="http://www.w3.org/1999/xlink" content-type="dwc:verbatimCoordinates" xlink:type="simple"><named-content content-type="geo-json" specific-use="{&#34;type&#34;:&#34;Point&#34;,&#34;coordinates&#34;:[95.435080,29.484880]}" id="NCID0ETXBI" xlink:type="simple">29.48488°N, 95.43508°E</named-content></named-content>, 1418 m, 2020.IX.13, 1♀, Mêdog, Baibung Tea Farm, <named-content xmlns:xlink="http://www.w3.org/1999/xlink" content-type="dwc:verbatimCoordinates" xlink:type="simple"><named-content content-type="geo-json" specific-use="{&#34;type&#34;:&#34;Point&#34;,&#34;coordinates&#34;:[95.209830,29.263100]}" id="NCID0E2XBI" xlink:type="simple">29.26310°N, 95.20983°E</named-content></named-content>, 1047 m, 2020.IX.7, Hongbin Liang coll.; 1♀, Mêdog, Baibung Tea Farm, <named-content xmlns:xlink="http://www.w3.org/1999/xlink" content-type="dwc:verbatimCoordinates" xlink:type="simple"><named-content content-type="geo-json" specific-use="{&#34;type&#34;:&#34;Point&#34;,&#34;coordinates&#34;:[95.209830,29.263100]}" id="NCID0EDYBI" xlink:type="simple">29.26310°N, 95.20983°E</named-content></named-content>, 1047 m, 2021.VI.16, Hongbin Liang and Neng Zhang coll.; 9♀7♂, Mêdog, Baibung, Gelin, <named-content xmlns:xlink="http://www.w3.org/1999/xlink" content-type="dwc:verbatimCoordinates" xlink:type="simple"><named-content content-type="geo-json" specific-use="{&#34;type&#34;:&#34;Point&#34;,&#34;coordinates&#34;:[95.177070,29.233700]}" id="NCID0ELYBI" xlink:type="simple">29.23370°N, 95.17707°E</named-content></named-content>, 1408 m, 2020.VI.11–15, Hongbin Liang, Yuan Xu and Neng Zhang coll.; 1♀, Mêdog, Dexing, Wenlang, <named-content xmlns:xlink="http://www.w3.org/1999/xlink" content-type="dwc:verbatimCoordinates" xlink:type="simple"><named-content content-type="geo-json" specific-use="{&#34;type&#34;:&#34;Point&#34;,&#34;coordinates&#34;:[95.340120,29.367090]}" id="NCID0ETYBI" xlink:type="simple">29.36709°N, 95.34012°E</named-content></named-content>, 1251 m, 2020.IX.4, Hongbin Liang coll.; 5♀5♂, Mêdog, Baibung, Gelin, <named-content xmlns:xlink="http://www.w3.org/1999/xlink" content-type="dwc:verbatimCoordinates" xlink:type="simple"><named-content content-type="geo-json" specific-use="{&#34;type&#34;:&#34;Point&#34;,&#34;coordinates&#34;:[95.177070,29.233700]}" id="NCID0E2YBI" xlink:type="simple">29.23370°N, 95.17707°E</named-content></named-content>, 1408 m, 2022.VII.17–20, Hongbin Liang, Yuan Xu and Neng Zhang coll.; 1♀, Mêdog, Lagong Tea Farm, <named-content xmlns:xlink="http://www.w3.org/1999/xlink" content-type="dwc:verbatimCoordinates" xlink:type="simple"><named-content content-type="geo-json" specific-use="{&#34;type&#34;:&#34;Point&#34;,&#34;coordinates&#34;:[95.315700,29.318790]}" id="NCID0EDZBI" xlink:type="simple">29.31879°N, 95.31570°E</named-content></named-content>, 1294 m, 2021.VI.8, Yuan Xu and Neng Zhang coll.; <bold>Guizhou</bold>: 2♀1♂, 1912; 1♀, Xishui, Linjiang, 300 m / IOZ and Guizhou Univ. Joint Expedition, 2000.VI.1, Song QZ coll.; 1♀, Libo, Maolan, 450 m, 1998.X.27, Xinke Yang coll.; 1♂, Libo, Maolan, 450 m, 1998.X.27, Xingke Yang coll.;3♂, Maolan, 1998.V, Qiongzhang Song coll. / <tp:taxon-name><tp:taxon-name-part taxon-name-part-type="genus" reg="Lilioceris"/><tp:taxon-name-part taxon-name-part-type="species" reg="semipunctata">semipunctata</tp:taxon-name-part></tp:taxon-name>; 1♂, Libo, Maolan, 450 m, 1998.X.26, Wenzhu Li coll.; 1♂, Wangmo, 1982.VI; 1♂, Fanjing Shan, Huguo temple, 1350 m, 2001.VIII.03, Qiongzhang Song coll.; 1♀, Libo, 500–700 m / 1998.V.24–30 / <tp:taxon-name><tp:taxon-name-part taxon-name-part-type="genus" reg="Lilioceris">Lilioceris</tp:taxon-name-part><tp:taxon-name-part taxon-name-part-type="species" reg="semipunctata">semipunctata</tp:taxon-name-part></tp:taxon-name>, Det. Peiyu Yu; 1♂, Libo, Xiaoqikong, 700 m, 1998.V.30, Runzhi Zhang coll.; 1♂, Libo, Yonggui, 700 m, 1998.V.29, Runzhi Zhang coll.; <bold>Hainan</bold>: 1♀, Baisha, Yinggeling, Nankai, Daoyin to Zafu village, 2009.XI.22, Meiying Lin coll.; 1♀, Changjiang, Bawang street, light trap, 19.11104, 109.08168 / 145 m, 2007.5.12, Hongbin Liang and Fuqiang Chen coll.; 1♀, Xinglong / 1963.III.12, Baolin Zhang coll.; 1♀, Tongzha, 340 m / 1960.VII.31, Changqing Li coll.; 1♀, Tongzha, 340 m / 1960.VII.31, Xuezhong Zhang coll.; 2♀, Tongzha, 340 m / 1960.VII.4, Suofu Li coll.; 1♀, 1934.10.27; 2♂, Bawangling, Dongliu, 19.054112, 109.19445 / 635 m, 2007.5.11, Hongbin Liang coll.; 1♂, Nada / 1954.IV.27, Keren Huang coll.; 1♂, Tongzha, 340 m / 1960.VI.29, Xuezhong Zhang coll.; 2♂, Tongzha, 340 m / 1960.VIII.4–5, Suofu Li coll.; 1♂, Tongzha, 340 m / 1960.VII.31, Suofu Li coll.; 2♂, Bawangling, 2019.IV.19, Run Zhou coll.; 1♀1♂, Baisha, Gaofeng village, <named-content xmlns:xlink="http://www.w3.org/1999/xlink" content-type="dwc:verbatimCoordinates" xlink:type="simple"><named-content content-type="geo-json" specific-use="{&#34;type&#34;:&#34;Point&#34;,&#34;coordinates&#34;:[109.315830,19.040590]}" id="NCID0EC1BI" xlink:type="simple">19.04059°N, 109.31583°E</named-content></named-content>, 886 m, 2020.VII.28, Yuan Xu coll.; 2♀, Baisha, Fangza village, <named-content xmlns:xlink="http://www.w3.org/1999/xlink" content-type="dwc:verbatimCoordinates" xlink:type="simple"><named-content content-type="geo-json" specific-use="{&#34;type&#34;:&#34;Point&#34;,&#34;coordinates&#34;:[109.523480,19.075990]}" id="NCID0EK1BI" xlink:type="simple">19.07599°N, 109.52348°E</named-content></named-content>, 438 m, 2020.VII.29, Yuan Xu coll.; 1♀1♂, Nanfaling, <named-content xmlns:xlink="http://www.w3.org/1999/xlink" content-type="dwc:verbatimCoordinates" xlink:type="simple"><named-content content-type="geo-json" specific-use="{&#34;type&#34;:&#34;Point&#34;,&#34;coordinates&#34;:[109.294460,18.872200]}" id="NCID0ES1BI" xlink:type="simple">18.87220°N, 109.29446°E</named-content></named-content>, 537 m, 2020.VII.26, Yuan Xu coll.; <bold>Fujian</bold>: 1♀, Tongmuguan / 1979.VIII.4, Fusheng Huang coll. / <tp:taxon-name><tp:taxon-name-part taxon-name-part-type="genus" reg="Lilioceris">Lilioceris</tp:taxon-name-part><tp:taxon-name-part taxon-name-part-type="species" reg="semipunctata">semipunctata</tp:taxon-name-part></tp:taxon-name>, det. Peiyu Yu / <tp:taxon-name><tp:taxon-name-part taxon-name-part-type="genus" reg="Lilioceris">Lilioceris</tp:taxon-name-part><tp:taxon-name-part taxon-name-part-type="species" reg="rufimembris">rufimembris</tp:taxon-name-part></tp:taxon-name>, det. Liang H.B.; <bold>Vietnam</bold>: 1♀, Tonkin, Hoa Binh, leg. A. de Cooman, 1939.VII; 2♀, Tonkin, Hoa Binh, leg. A. de Cooman, 1940.VIII; 1♀, Tonkin, Hoa Binh, L. Ouport; 1♂, Tonkin, Hoa Binh, leg. A. de Cooman, 1940.VIII; 2♂, Tonkin, Hoa Binh, leg. A. de Cooman / <tp:taxon-name><tp:taxon-name-part taxon-name-part-type="genus" reg="Lilioceris">Lilioceris</tp:taxon-name-part><tp:taxon-name-part taxon-name-part-type="species" reg="rufimembris">rufimembris</tp:taxon-name-part></tp:taxon-name>, det. Liang H.B; 2♂, Tonkin.</p></tp:treatment-sec><tp:treatment-sec sec-type="diagnosis" id="SECID0EZ2BI"><title>Diagnosis.</title><p>Anterior angles of pronotum protruding, pronotal disc with 2–5 irregular rows of fine punctures. Humeral groove of elytra distinct, punctures of elytra sparse and diminishing posteriorly, absent on apical 1/3. Femora of legs without tooth. Lateral metasternum with a long strip of pubescence.</p></tp:treatment-sec><tp:treatment-sec sec-type="redescription" id="SECID0E52BI"><title>Redescription.</title><p><abbrev xmlns:xlink="http://www.w3.org/1999/xlink" xlink:title="Body length" id="ABBRID0EE3BI" xlink:type="simple">BL</abbrev> = 7.5–9.0 mm, <abbrev xmlns:xlink="http://www.w3.org/1999/xlink" xlink:title="body width" id="ABBRID0EI3BI" xlink:type="simple">BW</abbrev> = 3.0–3.8 mm. <bold><italic>Body</italic></bold> brownish red.</p><p><bold><italic>Head</italic></bold> (Figs <xref ref-type="fig" rid="F6">21</xref>, <xref ref-type="fig" rid="F10">45A</xref>). Vertex slightly convex, with a shallow groove in the middle, sparse punctate and pubescent laterally; frontoclypeal area triangular, lateral disc with sparse punctures and pubescent; labrum transverse, with sparse pubescent; antennae nearly 1/2 of body length, antennomeres 1–4 nearly globular, antennomere 2 shortest, antennomeres 5–10 nearly 1.1× as long as wide, antennomere 11 slender.</p><p><bold><italic>Pronotum</italic></bold> (Figs <xref ref-type="fig" rid="F6">21</xref>, <xref ref-type="fig" rid="F10">45B</xref>). Anterior angles protruding, posterior angles not protruding; sides slightly constricted in the middle; disc slightly raised; middle of disc with 2–5 rows of fine punctures. Scutellum triangular and pubescent.</p><p><bold><italic>Elytra</italic></bold> (Figs <xref ref-type="fig" rid="F6">21</xref>, <xref ref-type="fig" rid="F9">35B</xref>). Humeri protruding, humeral groove and basal impression distinct; elytra without completely punctate striae, punctures sparse and large in the base, diminishing posteriorly, absent on apical 1/3; intervals smooth; epipleura raised, with a sparse row of fine punctures.</p><p><bold><italic>Mesosternum pubescent</italic>.</bold> Lateral metasternum with a long and straight strip of pubescence, metepisternum densely pubescent (Fig. <xref ref-type="fig" rid="F10">45C</xref>).</p><p><bold><italic>Abdominal sternite</italic></bold> (Fig. <xref ref-type="fig" rid="F9">35A</xref>). Lateral transverse impressions small and indistinct on sternites 1–4, other areas of sternites 1–4 and all of sternite 5 densely pubescent.</p><p><bold><italic>Leg</italic></bold> (Fig. <xref ref-type="fig" rid="F9">35C</xref>). Femora with dense pubescence on the dorsal surface, with sparse pubescence on the ventral surface, without tooth.</p><p><bold><italic>Male genitalia</italic></bold> (Fig. <xref ref-type="fig" rid="F11">50A–D</xref>). Ostium occupying 1/4 length of median lobe (Fig. <xref ref-type="fig" rid="F11">50A</xref>); apex hooked (Fig. <xref ref-type="fig" rid="F11">50B</xref>); tegmen Y-shaped, basal piece of tegmen triangular and broad, lateral lobes slightly sclerotized and combined with second connecting membrane; internal sac membranous, with distinct dorsal, median and ventral sclerites, posterior part of dorsal sclerite paralleled in dorsal view, ventral sclerite short and flaky, median sclerite distinctly sclerotized (Fig. <xref ref-type="fig" rid="F11">50C, D</xref>).</p><p><bold><italic>Female reproductive organs</italic></bold> (Fig. <xref ref-type="fig" rid="F13">62A–C</xref>). Tergites 8 and 9, sternites 8 and 9 sclerotized, posterior areas of tergite 8, sternite 8, and apodemes with pubescence, spiculum gastrale Y-shaped and long; ovipositor with dense pubescence, distal part of ovipositor cylindrical, long and with a protuberance; spermatheca simple and hooked.</p></tp:treatment-sec><tp:treatment-sec sec-type="distribution" id="SECID0E66BI"><title>Distribution</title><p><bold>(Fig. <xref ref-type="fig" rid="F14">67</xref>).</bold> China (Fujian, Guangxi, Guizhou, Hainan Tibet, Yunnan); Indonesia (Java, Sumatra); Nepal; India (<xref ref-type="bibr" rid="B14">Kimoto and Takizawa 1973</xref>; <xref ref-type="bibr" rid="B2">Bezděk and Schmitt 2017</xref>).</p></tp:treatment-sec><tp:treatment-sec sec-type="host" id="SECID0EUACI"><title>Host plant and habitat</title><p><bold>(Fig. <xref ref-type="fig" rid="F20">73A, B</xref>).</bold> Host plant of this species is <italic><tp:taxon-name><tp:taxon-name-part taxon-name-part-type="genus" reg="Smilax">Smilax</tp:taxon-name-part><tp:taxon-name-part taxon-name-part-type="species" reg="bracteata">bracteata</tp:taxon-name-part></tp:taxon-name></italic> Presl. and <italic><tp:taxon-name><tp:taxon-name-part taxon-name-part-type="genus" reg="Lilioceris">Lilioceris</tp:taxon-name-part><tp:taxon-name-part taxon-name-part-type="species" reg="semipunctata">semipunctata</tp:taxon-name-part></tp:taxon-name></italic> shares the same habitat as <italic><tp:taxon-name><tp:taxon-name-part taxon-name-part-type="genus" reg="Lilioceris">L.</tp:taxon-name-part><tp:taxon-name-part taxon-name-part-type="species" reg="latissima">latissima</tp:taxon-name-part></tp:taxon-name></italic> according to our observations in Baihua Shan of Xishuangbanna, Yunnan.</p></tp:treatment-sec><tp:treatment-sec sec-type="remarks" id="SECID0ECCCI"><title>Remark.</title><p><xref ref-type="bibr" rid="B4">Fabricius (1801</xref>: 472) described <italic><tp:taxon-name><tp:taxon-name-part taxon-name-part-type="genus" reg="Lilioceris">Lilioceris</tp:taxon-name-part><tp:taxon-name-part taxon-name-part-type="species" reg="semipunctata">semipunctata</tp:taxon-name-part></tp:taxon-name></italic> based on specimens from Sumatra. We examined three syntype photographs of <italic><tp:taxon-name><tp:taxon-name-part taxon-name-part-type="genus" reg="Lilioceris">L.</tp:taxon-name-part><tp:taxon-name-part taxon-name-part-type="species" reg="semipunctata">semipunctata</tp:taxon-name-part></tp:taxon-name></italic>. They obviously belong to two different species: the specimen with the identification label and locality is here designated as lectotype (Figs <xref ref-type="fig" rid="F6">21</xref>, <xref ref-type="fig" rid="F6">22</xref>). The other two specimens (TYPE / zmuc 00031032; TYPE / zmuc 00031031) with no label and no locality are here excluded from the type series. These two specimens with a glabrous metasternum are clearly different from the lectotype, but identical to <italic><tp:taxon-name><tp:taxon-name-part taxon-name-part-type="genus" reg="Lilioceris">Lilioceris</tp:taxon-name-part><tp:taxon-name-part taxon-name-part-type="species" reg="latissima">latissima</tp:taxon-name-part></tp:taxon-name></italic>.</p><p><xref ref-type="bibr" rid="B15">Lacordaire (1845</xref>: 559) redescribed <italic><tp:taxon-name><tp:taxon-name-part taxon-name-part-type="genus" reg="Lema">Lema</tp:taxon-name-part><tp:taxon-name-part taxon-name-part-type="species" reg="semipunctata">semipunctata</tp:taxon-name-part></tp:taxon-name></italic> based the specimens from Java, and indicated that <italic><tp:taxon-name><tp:taxon-name-part taxon-name-part-type="genus" reg="Lema">Lema</tp:taxon-name-part><tp:taxon-name-part taxon-name-part-type="species" reg="dehaanii">dehaanii</tp:taxon-name-part></tp:taxon-name></italic> (Guérin-Méneville, 1844) was completely similar to <italic><tp:taxon-name><tp:taxon-name-part taxon-name-part-type="genus" reg="Lilioceris">L.</tp:taxon-name-part><tp:taxon-name-part taxon-name-part-type="species" reg="semipunctata">semipunctata</tp:taxon-name-part></tp:taxon-name></italic>, and moved it to the genus <italic><tp:taxon-name><tp:taxon-name-part taxon-name-part-type="genus" reg="Crioceris">Crioceris</tp:taxon-name-part></tp:taxon-name></italic>. Then <xref ref-type="bibr" rid="B13">Kimoto and Gressitt (1979</xref>: 230) synonymized <italic><tp:taxon-name><tp:taxon-name-part taxon-name-part-type="genus" reg="Lema">L.</tp:taxon-name-part><tp:taxon-name-part taxon-name-part-type="species" reg="dehaanii">dehaanii</tp:taxon-name-part></tp:taxon-name></italic> with <italic><tp:taxon-name><tp:taxon-name-part taxon-name-part-type="genus" reg="Lilioceris">L.</tp:taxon-name-part><tp:taxon-name-part taxon-name-part-type="species" reg="semipunctata">semipunctata</tp:taxon-name-part></tp:taxon-name></italic>, and subsequent researchers followed this treatment.</p><p>We also examined a syntype of <italic><tp:taxon-name><tp:taxon-name-part taxon-name-part-type="genus" reg="Lilioceris">Lilioceris</tp:taxon-name-part><tp:taxon-name-part taxon-name-part-type="species" reg="rufimembris">rufimembris</tp:taxon-name-part></tp:taxon-name></italic> (Pic, 1921) in NHHN, and no significant morphological differences were found from the lectotype of <italic><tp:taxon-name><tp:taxon-name-part taxon-name-part-type="genus" reg="Lilioceris">L.</tp:taxon-name-part><tp:taxon-name-part taxon-name-part-type="species" reg="semipunctata">semipunctata</tp:taxon-name-part></tp:taxon-name></italic>, except for two rows fine punctures on pronotum (Fig. <xref ref-type="fig" rid="F7">23</xref>), which are absent in the lectotype of <italic><tp:taxon-name><tp:taxon-name-part taxon-name-part-type="genus" reg="Lilioceris">L.</tp:taxon-name-part><tp:taxon-name-part taxon-name-part-type="species" reg="semipunctata">semipunctata</tp:taxon-name-part></tp:taxon-name></italic> (Fig. <xref ref-type="fig" rid="F6">21</xref>). In <named-content xmlns:xlink="http://www.w3.org/1999/xlink" content-type="dwc:institutional_code" xlink:title="National Zoological Museum, Institute of Zoology, Chinese Academy of Sciences" xlink:href="http://grbio.org/institution/institute-zoology-chinese-academy-sciences" xlink:type="simple">IZCAS</named-content>, there are more than 150 specimens from Yunnan that perfectly match these two types of punctures on the pronotum. We compared all these specimens and found that there were no significant morphological differences including male genitalia. Therefore, we conclude that <italic><tp:taxon-name><tp:taxon-name-part taxon-name-part-type="genus" reg="Lilioceris">L.</tp:taxon-name-part><tp:taxon-name-part taxon-name-part-type="species" reg="semipunctata">semipunctata</tp:taxon-name-part></tp:taxon-name></italic> and <italic><tp:taxon-name><tp:taxon-name-part taxon-name-part-type="genus" reg="Lilioceris">L.</tp:taxon-name-part><tp:taxon-name-part taxon-name-part-type="species" reg="rufimembris">rufimembris</tp:taxon-name-part></tp:taxon-name></italic> are conspecific, and that the pronotal punctures in <italic><tp:taxon-name><tp:taxon-name-part taxon-name-part-type="genus" reg="Lilioceris">L.</tp:taxon-name-part><tp:taxon-name-part taxon-name-part-type="species" reg="semipunctata">semipunctata</tp:taxon-name-part></tp:taxon-name></italic> can be variable.</p><fig id="F7" position="float" orientation="portrait"><object-id xmlns:xlink="http://www.w3.org/1999/xlink" content-type="doi" xlink:type="simple">10.3897/zookeys.1195.114392.figures23-26</object-id><object-id xmlns:xlink="http://www.w3.org/1999/xlink" content-type="arpha" xlink:type="simple">74693D23-77B5-51D1-95F1-2391EC54115A</object-id><label>Figures 23–26.</label><caption><p>Habitus of <italic><tp:taxon-name><tp:taxon-name-part taxon-name-part-type="genus" reg="Lilioceris">Lilioceris</tp:taxon-name-part></tp:taxon-name></italic> spp. <bold>23, 24</bold><italic><tp:taxon-name><tp:taxon-name-part taxon-name-part-type="genus" reg="Lilioceris">L.</tp:taxon-name-part><tp:taxon-name-part taxon-name-part-type="species" reg="rufimembris">rufimembris</tp:taxon-name-part></tp:taxon-name></italic>, syntype, China (Yunnan), photographed by Christophe Rivier (<named-content xmlns:xlink="http://www.w3.org/1999/xlink" content-type="dwc:institutional_code" xlink:title="Museum National d'Histoire Naturelle" xlink:href="http://grbio.org/institution/museum-national-dhistoire-naturelle-2" xlink:type="simple">MNHN</named-content>) <bold>25, 26</bold><italic><tp:taxon-name><tp:taxon-name-part taxon-name-part-type="genus" reg="Lilioceris">L.</tp:taxon-name-part><tp:taxon-name-part taxon-name-part-type="species" reg="yuae">yuae</tp:taxon-name-part></tp:taxon-name></italic>, holotype, China (Hainan), photographed by Yuan Xu. Scale bars: 5.0 mm.</p></caption><graphic xmlns:xlink="http://www.w3.org/1999/xlink" xlink:href="zookeys-1195-337_article-114392__-g007.jpg" position="float" orientation="portrait" xlink:type="simple" id="oo_1006236.jpg"><uri content-type="original_file" xlink:type="simple">https://binary.pensoft.net/fig/1006236</uri></graphic></fig></tp:treatment-sec><tp:treatment-sec><!--Section generated to contain objects referenced in tp:taxon-treatment.--><fig id="F6" position="float" orientation="portrait"><object-id xmlns:xlink="http://www.w3.org/1999/xlink" content-type="doi" xlink:type="simple">10.3897/zookeys.1195.114392.figures19-22</object-id><object-id xmlns:xlink="http://www.w3.org/1999/xlink" content-type="arpha" xlink:type="simple">B44A9730-4917-5E35-8E0F-6AD47BCECDBE</object-id><label>Figures 19–22.</label><caption><p>Habitus of <italic><tp:taxon-name><tp:taxon-name-part taxon-name-part-type="genus" reg="Lilioceris">Lilioceris</tp:taxon-name-part></tp:taxon-name></italic> spp. <bold>19, 20</bold><italic><tp:taxon-name><tp:taxon-name-part taxon-name-part-type="genus" reg="Lilioceris">L.</tp:taxon-name-part><tp:taxon-name-part taxon-name-part-type="species" reg="rufometallica">rufometallica</tp:taxon-name-part></tp:taxon-name></italic>, syntype, Vietnam (Tonkin), photographed by Christophe Rivier (<named-content xmlns:xlink="http://www.w3.org/1999/xlink" content-type="dwc:institutional_code" xlink:title="Museum National d'Histoire Naturelle" xlink:href="http://grbio.org/institution/museum-national-dhistoire-naturelle-2" xlink:type="simple">MNHN</named-content>) <bold>21, 22</bold><italic><tp:taxon-name><tp:taxon-name-part taxon-name-part-type="genus" reg="Lilioceris">L.</tp:taxon-name-part><tp:taxon-name-part taxon-name-part-type="species" reg="semipunctata">semipunctata</tp:taxon-name-part></tp:taxon-name></italic>, lectotype, Sumatra, photographed by Michael Kuhlmann (<abbrev xmlns:xlink="http://www.w3.org/1999/xlink" xlink:title="Zoological Museum of Kiel University" id="ABBRID0E6EBI" xlink:type="simple">ZMUK</abbrev>). Scale bars: 5.0 mm.</p></caption><graphic xmlns:xlink="http://www.w3.org/1999/xlink" xlink:href="zookeys-1195-337_article-114392__-g006.jpg" position="float" orientation="portrait" xlink:type="simple" id="oo_1006235.jpg"><uri content-type="original_file" xlink:type="simple">https://binary.pensoft.net/fig/1006235</uri></graphic></fig><fig id="F9" position="float" orientation="portrait"><object-id xmlns:xlink="http://www.w3.org/1999/xlink" content-type="doi" xlink:type="simple">10.3897/zookeys.1195.114392.figures32-36</object-id><object-id xmlns:xlink="http://www.w3.org/1999/xlink" content-type="arpha" xlink:type="simple">71F5B9CF-EE4C-5063-B413-F45235D78EB0</object-id><label>Figures 32–36.</label><caption><p>Abdominal sternites, elytra, leg, and antennae of <italic><tp:taxon-name><tp:taxon-name-part taxon-name-part-type="genus" reg="Lilioceris">Lilioceris</tp:taxon-name-part></tp:taxon-name></italic> spp. <bold>32</bold><italic><tp:taxon-name><tp:taxon-name-part taxon-name-part-type="genus" reg="Lilioceris">L.</tp:taxon-name-part><tp:taxon-name-part taxon-name-part-type="species" reg="lianzhouensis">lianzhouensis</tp:taxon-name-part></tp:taxon-name></italic>, ♂, China (Hainan) <bold>33</bold><italic><tp:taxon-name><tp:taxon-name-part taxon-name-part-type="genus" reg="Lilioceris">L.</tp:taxon-name-part><tp:taxon-name-part taxon-name-part-type="species" reg="rondoni">rondoni</tp:taxon-name-part></tp:taxon-name></italic>, ♂, China (Yunnan) <bold>34</bold><italic><tp:taxon-name><tp:taxon-name-part taxon-name-part-type="genus" reg="Lilioceris">L.</tp:taxon-name-part><tp:taxon-name-part taxon-name-part-type="species" reg="rufometallica">rufometallica</tp:taxon-name-part></tp:taxon-name></italic>, ♀, China (Hainan) <bold>35</bold><italic><tp:taxon-name><tp:taxon-name-part taxon-name-part-type="genus" reg="Lilioceris">L.</tp:taxon-name-part><tp:taxon-name-part taxon-name-part-type="species" reg="semipunctata">semipunctata</tp:taxon-name-part></tp:taxon-name></italic>, ♂, China (Yunnan) <bold>36</bold><italic><tp:taxon-name><tp:taxon-name-part taxon-name-part-type="genus" reg="Lilioceris">L.</tp:taxon-name-part><tp:taxon-name-part taxon-name-part-type="species" reg="yuae">yuae</tp:taxon-name-part></tp:taxon-name></italic>, ♀, China (Hainan) <bold>A</bold> abdominal sternites <bold>B</bold> elytra <bold>C</bold> leg <bold>D</bold> antennae.</p></caption><graphic xmlns:xlink="http://www.w3.org/1999/xlink" xlink:href="zookeys-1195-337_article-114392__-g009.jpg" position="float" orientation="portrait" xlink:type="simple" id="oo_1006238.jpg"><uri content-type="original_file" xlink:type="simple">https://binary.pensoft.net/fig/1006238</uri></graphic></fig><fig id="F10" position="float" orientation="portrait"><object-id xmlns:xlink="http://www.w3.org/1999/xlink" content-type="doi" xlink:type="simple">10.3897/zookeys.1195.114392.figures37-46</object-id><object-id xmlns:xlink="http://www.w3.org/1999/xlink" content-type="arpha" xlink:type="simple">4420E131-CB20-5D2D-92F9-6FAB226ED074</object-id><label>Figures 37–46.</label><caption><p>Head, pronotum, abdominal sternites of <italic><tp:taxon-name><tp:taxon-name-part taxon-name-part-type="genus" reg="Lilioceris">Lilioceris</tp:taxon-name-part></tp:taxon-name></italic> spp. <bold>37</bold><italic><tp:taxon-name><tp:taxon-name-part taxon-name-part-type="genus" reg="Lilioceris">L.</tp:taxon-name-part><tp:taxon-name-part taxon-name-part-type="species" reg="consentanea">consentanea</tp:taxon-name-part></tp:taxon-name></italic>, ♂, China (Hainan) <bold>38</bold><italic><tp:taxon-name><tp:taxon-name-part taxon-name-part-type="genus" reg="Lilioceris">L.</tp:taxon-name-part><tp:taxon-name-part taxon-name-part-type="species" reg="dentifemoralis">dentifemoralis</tp:taxon-name-part></tp:taxon-name></italic>, ♂, China (Hainan) <bold>39</bold><italic><tp:taxon-name><tp:taxon-name-part taxon-name-part-type="genus" reg="Lilioceris">L.</tp:taxon-name-part><tp:taxon-name-part taxon-name-part-type="species" reg="discrepens">discrepens</tp:taxon-name-part></tp:taxon-name></italic>, ♂, China (Yunnan) <bold>40</bold><italic><tp:taxon-name><tp:taxon-name-part taxon-name-part-type="genus" reg="Lilioceris">L.</tp:taxon-name-part><tp:taxon-name-part taxon-name-part-type="species" reg="jianfenglingensis">jianfenglingensis</tp:taxon-name-part></tp:taxon-name></italic>, ♂, China (Hainan) <bold>41</bold><italic><tp:taxon-name><tp:taxon-name-part taxon-name-part-type="genus" reg="Lilioceris">L.</tp:taxon-name-part><tp:taxon-name-part taxon-name-part-type="species" reg="latissima">latissima</tp:taxon-name-part></tp:taxon-name></italic>, ♀, China (Yunnan) <bold>42</bold><italic><tp:taxon-name><tp:taxon-name-part taxon-name-part-type="genus" reg="Lilioceris">L.</tp:taxon-name-part><tp:taxon-name-part taxon-name-part-type="species" reg="lianzhouensis">lianzhouensis</tp:taxon-name-part></tp:taxon-name></italic>, ♀, China (Yunnan) <bold>43</bold><italic><tp:taxon-name><tp:taxon-name-part taxon-name-part-type="genus" reg="Lilioceris">L.</tp:taxon-name-part><tp:taxon-name-part taxon-name-part-type="species" reg="rondoni">rondoni</tp:taxon-name-part></tp:taxon-name></italic>, ♂, China (Hainan) <bold>44</bold><italic><tp:taxon-name><tp:taxon-name-part taxon-name-part-type="genus" reg="Lilioceris">L.</tp:taxon-name-part><tp:taxon-name-part taxon-name-part-type="species" reg="rufometallica">rufometallica</tp:taxon-name-part></tp:taxon-name></italic>, ♀, China (Yunnan) <bold>45</bold><italic><tp:taxon-name><tp:taxon-name-part taxon-name-part-type="genus" reg="Lilioceris">L.</tp:taxon-name-part><tp:taxon-name-part taxon-name-part-type="species" reg="semipunctata">semipunctata</tp:taxon-name-part></tp:taxon-name></italic>, ♀, China (Yunnan) <bold>46</bold><italic><tp:taxon-name><tp:taxon-name-part taxon-name-part-type="genus" reg="Lilioceris">L.</tp:taxon-name-part><tp:taxon-name-part taxon-name-part-type="species" reg="yuae">yuae</tp:taxon-name-part></tp:taxon-name></italic>, ♀, China (Hainan) <bold>A</bold> head <bold>B</bold> pronotum <bold>C</bold> abdominal sternite.</p></caption><graphic xmlns:xlink="http://www.w3.org/1999/xlink" xlink:href="zookeys-1195-337_article-114392__-g010.jpg" position="float" orientation="portrait" xlink:type="simple" id="oo_1006239.jpg"><uri content-type="original_file" xlink:type="simple">https://binary.pensoft.net/fig/1006239</uri></graphic></fig><fig id="F11" position="float" orientation="portrait"><object-id xmlns:xlink="http://www.w3.org/1999/xlink" content-type="doi" xlink:type="simple">10.3897/zookeys.1195.114392.figures47-50</object-id><object-id xmlns:xlink="http://www.w3.org/1999/xlink" content-type="arpha" xlink:type="simple">A6004DEE-DE31-5F10-A3C7-BD408B29426A</object-id><label>Figures 47–50.</label><caption><p>Male genitalia of <italic><tp:taxon-name><tp:taxon-name-part taxon-name-part-type="genus" reg="Lilioceris">Lilioceris</tp:taxon-name-part></tp:taxon-name></italic> spp. <bold>47</bold><italic><tp:taxon-name><tp:taxon-name-part taxon-name-part-type="genus" reg="Lilioceris">L.</tp:taxon-name-part><tp:taxon-name-part taxon-name-part-type="species" reg="dentifemoralis">dentifemoralis</tp:taxon-name-part></tp:taxon-name></italic>, China (Hainan) <bold>48</bold><italic><tp:taxon-name><tp:taxon-name-part taxon-name-part-type="genus" reg="Lilioceris">L.</tp:taxon-name-part><tp:taxon-name-part taxon-name-part-type="species" reg="rondoni">rondoni</tp:taxon-name-part></tp:taxon-name></italic>, China (Yunnan) <bold>49</bold><italic><tp:taxon-name><tp:taxon-name-part taxon-name-part-type="genus" reg="Lilioceris">L.</tp:taxon-name-part><tp:taxon-name-part taxon-name-part-type="species" reg="rufometallica">rufometallica</tp:taxon-name-part></tp:taxon-name></italic>, China (Yunnan) <bold>50</bold><italic><tp:taxon-name><tp:taxon-name-part taxon-name-part-type="genus" reg="Lilioceris">L.</tp:taxon-name-part><tp:taxon-name-part taxon-name-part-type="species" reg="semipunctata">semipunctata</tp:taxon-name-part></tp:taxon-name></italic>, China (Yunnan) <bold>A</bold> aedeagus, lateral view <bold>B</bold> aedeagus, dorsal view <bold>C</bold> sclerites in internal sac, lateral view <bold>D</bold> dorsal sclerite, dorsal view. Scale bars: 0.2 mm.</p></caption><graphic xmlns:xlink="http://www.w3.org/1999/xlink" xlink:href="zookeys-1195-337_article-114392__-g011.jpg" position="float" orientation="portrait" xlink:type="simple" id="oo_1006240.jpg"><uri content-type="original_file" xlink:type="simple">https://binary.pensoft.net/fig/1006240</uri></graphic></fig><fig id="F13" position="float" orientation="portrait"><object-id xmlns:xlink="http://www.w3.org/1999/xlink" content-type="doi" xlink:type="simple">10.3897/zookeys.1195.114392.figures57-66</object-id><object-id xmlns:xlink="http://www.w3.org/1999/xlink" content-type="arpha" xlink:type="simple">ABEFBF87-8B5D-552C-9DA2-52261944B244</object-id><label>Figures 57–66.</label><caption><p>Female reproductive organs of <italic><tp:taxon-name><tp:taxon-name-part taxon-name-part-type="genus" reg="Lilioceris">Lilioceris</tp:taxon-name-part></tp:taxon-name></italic> spp. <bold>57</bold><italic><tp:taxon-name><tp:taxon-name-part taxon-name-part-type="genus" reg="Lilioceris">L.</tp:taxon-name-part><tp:taxon-name-part taxon-name-part-type="species" reg="dentifemoralis">dentifemoralis</tp:taxon-name-part></tp:taxon-name></italic>, China (Hainan) <bold>58</bold><italic><tp:taxon-name><tp:taxon-name-part taxon-name-part-type="genus" reg="Lilioceris">L.</tp:taxon-name-part><tp:taxon-name-part taxon-name-part-type="species" reg="consentanea">consentanea</tp:taxon-name-part></tp:taxon-name></italic>, China (Hainan) <bold>59</bold><italic><tp:taxon-name><tp:taxon-name-part taxon-name-part-type="genus" reg="Lilioceris">L.</tp:taxon-name-part><tp:taxon-name-part taxon-name-part-type="species" reg="lianzhouensis">lianzhouensis</tp:taxon-name-part></tp:taxon-name></italic>, China (Yunnan: Wuding) <bold>60</bold><italic><tp:taxon-name><tp:taxon-name-part taxon-name-part-type="genus" reg="Lilioceris">L.</tp:taxon-name-part><tp:taxon-name-part taxon-name-part-type="species" reg="latissima">latissima</tp:taxon-name-part></tp:taxon-name></italic>, Japan (Tokyo) <bold>61</bold><italic><tp:taxon-name><tp:taxon-name-part taxon-name-part-type="genus" reg="Lilioceris">L.</tp:taxon-name-part><tp:taxon-name-part taxon-name-part-type="species" reg="jianfenglingensis">jianfenglingensis</tp:taxon-name-part></tp:taxon-name></italic>, China (Yunnan) <bold>62</bold><italic><tp:taxon-name><tp:taxon-name-part taxon-name-part-type="genus" reg="Lilioceris">L.</tp:taxon-name-part><tp:taxon-name-part taxon-name-part-type="species" reg="semipunctata">semipunctata</tp:taxon-name-part></tp:taxon-name></italic>, China (Yunnan: Wuding) <bold>63</bold><italic><tp:taxon-name><tp:taxon-name-part taxon-name-part-type="genus" reg="Lilioceris">L.</tp:taxon-name-part><tp:taxon-name-part taxon-name-part-type="species" reg="rondoni">rondoni</tp:taxon-name-part></tp:taxon-name></italic>, China (Yunnan) <bold>64</bold><italic><tp:taxon-name><tp:taxon-name-part taxon-name-part-type="genus" reg="Lilioceris">L.</tp:taxon-name-part><tp:taxon-name-part taxon-name-part-type="species" reg="rufometallica">rufometallica</tp:taxon-name-part></tp:taxon-name></italic>, China (Yunnan) <bold>65</bold><italic><tp:taxon-name><tp:taxon-name-part taxon-name-part-type="genus" reg="Lilioceris">L.</tp:taxon-name-part><tp:taxon-name-part taxon-name-part-type="species" reg="discrepens">discrepens</tp:taxon-name-part></tp:taxon-name></italic>, China (Yunnan) <bold>66</bold><italic><tp:taxon-name><tp:taxon-name-part taxon-name-part-type="genus" reg="Lilioceris">L.</tp:taxon-name-part><tp:taxon-name-part taxon-name-part-type="species" reg="yuae">yuae</tp:taxon-name-part></tp:taxon-name></italic>, China (Hainan) <bold>A</bold> dorsal view <bold>B</bold> ventral view <bold>C</bold> spermatheca. Scale bars: 0.5 mm.</p></caption><graphic xmlns:xlink="http://www.w3.org/1999/xlink" xlink:href="zookeys-1195-337_article-114392__-g013.jpg" position="float" orientation="portrait" xlink:type="simple" id="oo_1006243.jpg"><uri content-type="original_file" xlink:type="simple">https://binary.pensoft.net/fig/1006243</uri></graphic></fig><fig id="F14" position="float" orientation="portrait"><object-id xmlns:xlink="http://www.w3.org/1999/xlink" content-type="doi" xlink:type="simple">10.3897/zookeys.1195.114392.figure67</object-id><object-id xmlns:xlink="http://www.w3.org/1999/xlink" content-type="arpha" xlink:type="simple">01FAB378-7339-54E8-A550-A8C06A9728FF</object-id><label>Figure 67.</label><caption><p>Distribution map of <italic><tp:taxon-name><tp:taxon-name-part taxon-name-part-type="genus" reg="Lilioceris">Lilioceris</tp:taxon-name-part></tp:taxon-name></italic> spp. (all marked location information is derived from the labels of available specimens).</p></caption><graphic xmlns:xlink="http://www.w3.org/1999/xlink" xlink:href="zookeys-1195-337_article-114392__-g014.jpg" position="float" orientation="portrait" xlink:type="simple" id="oo_1006244.jpg"><uri content-type="original_file" xlink:type="simple">https://binary.pensoft.net/fig/1006244</uri></graphic></fig><fig id="F20" position="float" orientation="portrait"><object-id xmlns:xlink="http://www.w3.org/1999/xlink" content-type="doi" xlink:type="simple">10.3897/zookeys.1195.114392.figure73</object-id><object-id xmlns:xlink="http://www.w3.org/1999/xlink" content-type="arpha" xlink:type="simple">672D79E6-E126-5FFF-B040-7DAF475C8CCD</object-id><label>Figure 73.</label><caption><p><italic><tp:taxon-name><tp:taxon-name-part taxon-name-part-type="genus" reg="Lilioceris">Lilioceris</tp:taxon-name-part><tp:taxon-name-part taxon-name-part-type="species" reg="semipunctata">semipunctata</tp:taxon-name-part></tp:taxon-name></italic> in China (Yunnan: Jianshui), 22 April 2021, photographed by Y Xu. <bold>A</bold> adult <bold>B</bold> host plant.</p></caption><graphic xmlns:xlink="http://www.w3.org/1999/xlink" xlink:href="zookeys-1195-337_article-114392__-g020.jpg" position="float" orientation="portrait" xlink:type="simple" id="oo_1006250.jpg"><uri content-type="original_file" xlink:type="simple">https://binary.pensoft.net/fig/1006250</uri></graphic></fig></tp:treatment-sec><ref-list><ref id="B13"><mixed-citation xmlns:xlink="http://www.w3.org/1999/xlink" xlink:type="simple"><person-group><name name-style="western"><surname>Kimoto</surname><given-names>S</given-names></name><name name-style="western"><surname>Gressitt</surname><given-names>JL</given-names></name></person-group> (<year>1979</year>) <article-title><tp:taxon-name><tp:taxon-name-part taxon-name-part-type="family">Chrysomelidae</tp:taxon-name-part></tp:taxon-name> (<tp:taxon-name><tp:taxon-name-part taxon-name-part-type="order">Coleoptera</tp:taxon-name-part></tp:taxon-name>) of Thailand, Cambodia, Laos and Vietnam. I. <tp:taxon-name><tp:taxon-name-part taxon-name-part-type="subfamily">Sagrinae</tp:taxon-name-part></tp:taxon-name>, <tp:taxon-name><tp:taxon-name-part taxon-name-part-type="subfamily">Donaciinae</tp:taxon-name-part></tp:taxon-name>, <tp:taxon-name><tp:taxon-name-part taxon-name-part-type="subfamily">Zeugophorinae</tp:taxon-name-part></tp:taxon-name>, <tp:taxon-name><tp:taxon-name-part taxon-name-part-type="subfamily">Megalopodinae</tp:taxon-name-part></tp:taxon-name> and <tp:taxon-name><tp:taxon-name-part taxon-name-part-type="subfamily">Criocerinae</tp:taxon-name-part></tp:taxon-name>.</article-title><source>Pacific Insects</source><volume>20</volume>: <fpage>191</fpage>–<lpage>256</lpage>.</mixed-citation></ref><ref id="B14"><mixed-citation xmlns:xlink="http://www.w3.org/1999/xlink" xlink:type="simple"><person-group><name name-style="western"><surname>Kimoto</surname><given-names>S</given-names></name><name name-style="western"><surname>Takizawa</surname><given-names>H</given-names></name></person-group> (<year>1973</year>) <article-title>The Chrysomelid-beetles of Nepal, collected by the Hokkaido University scientific expedition to Nepal Himalaya, 1968. Part II.</article-title><source>Kontyû, Tôkyô</source><volume>41</volume>(<issue>2</issue>): <fpage>170</fpage>–<lpage>180</lpage>.</mixed-citation></ref><ref id="B2"><mixed-citation xmlns:xlink="http://www.w3.org/1999/xlink" xlink:type="simple"><person-group><name name-style="western"><surname>Bezděk</surname><given-names>J</given-names></name><name name-style="western"><surname>Schmitt</surname><given-names>M</given-names></name></person-group> (<year>2017</year>) <article-title>Subfamily <tp:taxon-name><tp:taxon-name-part taxon-name-part-type="subfamily">Criocerinae</tp:taxon-name-part></tp:taxon-name>.</article-title> In: <person-group><name name-style="western"><surname>Löbl</surname><given-names>I</given-names></name><name name-style="western"><surname>Smetana</surname><given-names>A</given-names></name></person-group> (<role>Eds</role>) <issue-title>Catalogue of Palaearctic Coleoptera vol.</issue-title><source>6, Corrigenda et Addenda. Entomologische Blätter und <tp:taxon-name><tp:taxon-name-part taxon-name-part-type="order">Coleoptera</tp:taxon-name-part></tp:taxon-name> 113(2)</source>, <fpage>113</fpage>–<lpage>135</lpage>.</mixed-citation></ref><ref id="B4"><mixed-citation xmlns:xlink="http://www.w3.org/1999/xlink" xlink:type="simple"><person-group><name name-style="western"><surname>Fabricius</surname><given-names>J</given-names></name></person-group> (<year>1801</year>) Systema Eleutheratorum secundum ordines, genera, species adiectis synonymis, locis, observationibus, descriptionibus. Tomus I. Impensis Bibliopolii Academici Novi, Kiel, [xxiv +] 506 pp.</mixed-citation></ref><ref id="B15"><mixed-citation xmlns:xlink="http://www.w3.org/1999/xlink" xlink:type="simple"><person-group><name name-style="western"><surname>Lacordaire</surname><given-names>J</given-names></name></person-group> (<year>1845</year>) Monographie des coléoptères subpentamères de la famille des phytophages. Tome premier. Mémoires de la Société Royale des Sciences de Liège 3(1): [LIII +] 740 pp. <ext-link xlink:href="10.5962/bhl.title.48433" ext-link-type="doi" xlink:type="simple">https://doi.org/10.5962/bhl.title.48433</ext-link></mixed-citation></ref></ref-list></tp:taxon-treatment>
